# Supplementary material for: Lactylated Proteomic Analysis Reveals Functional Implications of Lysine Lactylation In Asthenozoospermia
Source: Mol Cell Proteomics. 2025 Nov 4;24(12):101439. doi: 10.1016/j.mcpro.2025.101439 (PMC12702358; doi:10.1016/j.mcpro.2025.101439)
Supplement: Supplemental Table S1 [file mmc1.xlsx]

## Sheet: Sheet1
Supplemental Table 1. Protein lysine lactylation sites identified by proteomic analysis in human sperm proteins
PG.Genes	PG.ProteinDescriptions	PTM.ProteinId	PTM.Multiplicity	PTM.ModificationTitle	PTM.SiteAA	PTM.SiteLocation	PTM.FlankingRegion	PTM.SiteProbability[Rep 1 ]	PTM.SiteProbability[Rep 2 ]	PTM.SiteProbability[Rep 3 ]	PTM.Quantity[Rep 1]	PTM.Quantity[Rep 2]	PTM.Quantity[Rep 3]
FAM170A	Protein FAM170A	A1A519	1	lactylation	K	66	SCVSSSRKLIHSGIQ	1	1	1	3054.47	1162.85	3700.98
TMEM89	Transmembrane protein 89	A2RUT3	1	lactylation	K	111	TEPCGPWKRRAPISD	0.81289	0.998328	0.990533	586.334	1440.91	744.303
CIMIP2C	Ciliary microtubule inner protein 2C	A6NJV1	1	lactylation	K	161	LPPLCPKKKWHLLRL	0.999989	0.997916	NA	25271.2	14228.5	NA
CCDC188	Coiled-coil domain-containing protein 188	H7C350	1	lactylation	K	318	RTRARKEKQMASMSK	0.989681	NA	NA	682.871	NA	NA
PSMD12	26S proteasome non-ATPase regulatory subunit 12	O00232	1	lactylation	K	268	EKWQQALKSVVLYVI	1	1	1	19672.9	12285.7	12508.1
PSMD12	26S proteasome non-ATPase regulatory subunit 12	O00232	1	lactylation	K	405	VNKTIFAKVDRLAGI	1	1	1	5500.71	1	1
EML1	Echinoderm microtubule-associated protein-like 1	O00423	1	lactylation	K	79	QQAVLNRKGPTKARP	1	1	1	5022.28	7686.57	7243.02
PPP6C	Serine/threonine-protein phosphatase 6 catalytic subunit	O00743	1	lactylation	K	251	YKFMFDEKLVTVWSA	1	1	1	22101.9	25023.4	23118.6
GAPDHS	Glyceraldehyde-3-phosphate dehydrogenase, testis-specific	O14556	1	lactylation	K	151	EISVYQCKEPKQIPW	NA	0.878867	0.903974	NA	2059.77	1750.78
GAPDHS	Glyceraldehyde-3-phosphate dehydrogenase, testis-specific	O14556	1	lactylation	K	258	HSYTATQKTVDGPSR	1	1	1	340055	340915	357538
GAPDHS	Glyceraldehyde-3-phosphate dehydrogenase, testis-specific	O14556	1	lactylation	K	331	PAPYSAIKEAVKAAA	0.999974	0.999995	0.999999	60625.1	58292.4	60842.1
GAPDHS	Glyceraldehyde-3-phosphate dehydrogenase, testis-specific	O14556	1	lactylation	K	299	VIPELKGKLTGMAFR	1	1	1	10974.8	9060.76	9173.59
GAPDHS	Glyceraldehyde-3-phosphate dehydrogenase, testis-specific	O14556	1	lactylation	K	97	VLRACMEKGVKVVAV	0.999953	NA	NA	48182.5	NA	NA
GAPDHS	Glyceraldehyde-3-phosphate dehydrogenase, testis-specific	O14556	1	lactylation	K	287	PASTGAAKAVTKVIP	1	1	1	35014.8	30684.3	978.035
GAPDHS	Glyceraldehyde-3-phosphate dehydrogenase, testis-specific	O14556	1	lactylation	K	291	GAAKAVTKVIPELKG	0.999983	1	1	21255.9	26356.7	22007.7
GAPDHS	Glyceraldehyde-3-phosphate dehydrogenase, testis-specific	O14556	1	lactylation	K	128	DSTHGRYKGSVEFRN	1	1	1	15785	13932.6	14443
GAPDHS	Glyceraldehyde-3-phosphate dehydrogenase, testis-specific	O14556	1	lactylation	K	154	VYQCKEPKQIPWRAV	0.824985	0.99719	0.909614	2133.08	9813.87	7659.17
GAPDHS	Glyceraldehyde-3-phosphate dehydrogenase, testis-specific	O14556	1	lactylation	K	297	TKVIPELKGKLTGMA	0.932279	0.967547	0.842238	6286.95	4289.09	3629.43
PSMA7	Proteasome subunit alpha type-7	O14818	1	lactylation	K	52	VEKKSVAKLQDERTV	1	1	1	1769.28	1	1
ARPC1B	Actin-related protein 2/3 complex subunit 1B	O15143	1	lactylation	K	87	TLKGRTWKPTLVILR	1	1	1	21910.2	23999	33599.2
MUSK	Muscle, skeletal receptor tyrosine-protein kinase	O15146	3	lactylation	K	296	GEKFSTAKAAATISI	1	1	1	12032.8	11312.1	10540.9
MUSK	Muscle, skeletal receptor tyrosine-protein kinase	O15146	3	lactylation	K	291	ATNKHGEKFSTAKAA	1	1	1	12032.8	11312.1	10540.9
MUSK	Muscle, skeletal receptor tyrosine-protein kinase	O15146	3	lactylation	K	287	YTCIATNKHGEKFST	1	1	1	12032.8	11312.1	10540.9
LANCL1	Glutathione S-transferase LANCL1	O43813	1	lactylation	K	128	YHKMNNEKQAEDCIT	1	1	1	1327.64	1068.66	1
CFAP410	Cilia- and flagella-associated protein 410	O43822	1	lactylation	K	22	SELHSVRKLNCWGSR	1	1	1	1598.5	1	1
PLIN3	Perilipin-3	O60664	1	lactylation	K	128	TKELVSSKVSGAQEM	0.999712	0.999813	0.999992	3873.92	4527.46	3973.45
H2BC12	Histone H2B type 1-K;Histone H2B type F-S	O60814	1	lactylation	K	6	__MPEPAKSAPAPKK	0.9973	NA	NA	40621.1	NA	NA
H2BC12	Histone H2B type 1-K;Histone H2B type F-S	P57053	1	lactylation	K	6	__MPEPAKSAPAPKK	0.9973	NA	NA	40621.1	NA	NA
NBN	Nibrin	O60934	1	lactylation	K	288	LIPDCQKKWIQSIMD	NA	1	1	NA	10639.1	8126.68
ERLIN1	Erlin-1	O75477	1	lactylation	K	269	AEYYAAHKYATSNKH	1	1	1	8246.78	8384.01	5627.98
BANF1	Barrier-to-autointegration factor	O75531	1	lactylation	K	54	GQFLVLKKDEDLFRE	1	1	1	43920.2	32679.1	39015.6
SLC25A12	Electrogenic aspartate/glutamate antiporter SLC25A12, mitochondrial	O75746	1	lactylation	K	68	AGVADQTKDGLISYQ	1	1	1	1315.12	4190.01	2651.11
CABYR	Calcium-binding tyrosine phosphorylation-regulated protein	O75952	1	lactylation	K	373	AQLEENAKYSSVYME	0.918415	0.938709	0.95809	126287	145624	128150
CABYR	Calcium-binding tyrosine phosphorylation-regulated protein	O75952	1	lactylation	K	5	___MISSKPRLVVPY	1	1	1	25481.3	16279	18009.7
CABYR	Calcium-binding tyrosine phosphorylation-regulated protein	O75952	1	lactylation	K	84	QKKLECLKEPGKTSV	0.990226	NA	NA	857.348	NA	NA
CABYR	Calcium-binding tyrosine phosphorylation-regulated protein	O75952	1	lactylation	K	364	KKSVESVKLAQLEEN	0.985225	0.99984	NA	394.48	542.273	NA
AKAP3	A-kinase anchor protein 3	O75969	1	lactylation	K	608	LLSETIFKRDQSPEP	1	1	1	40693.6	44800.9	45354.6
AKAP3	A-kinase anchor protein 3	O75969	1	lactylation	K	243	SKKSFFYKEVFESRN	1	1	1	40471.4	36206.5	34627.8
AKAP3	A-kinase anchor protein 3	O75969	1	lactylation	K	369	VFSHGSQKATDIMDA	1	1	1	306829	339897	297856
AKAP3	A-kinase anchor protein 3	O75969	1	lactylation	K	455	TLGEHIIKEGLTLWH	1	1	1	63212.9	69534.6	61690.2
AKAP3	A-kinase anchor protein 3	O75969	1	lactylation	K	400	HVRKAQDKAESYSLI	1	1	1	40111.3	35502.5	36072.7
AKAP3	A-kinase anchor protein 3	O75969	1	lactylation	K	396	KVPEHVRKAQDKAES	1	1	1	11054	8578.43	7023.41
AKAP3	A-kinase anchor protein 3	O75969	1	lactylation	K	79	SNSGDPHKGFSVDYY	0.998079	0.998086	0.9958	6729.24	4846.39	6082.31
AKAP3	A-kinase anchor protein 3	O75969	1	lactylation	K	104	LHFEMTHKEIPCQGP	1	1	1	21497.6	27582.5	26832.3
AKAP3	A-kinase anchor protein 3	O75969	1	lactylation	K	416	MKGMGDPKNRNVNFA	1	1	1	69125.4	1	1
AKAP3	A-kinase anchor protein 3	O75969	1	lactylation	K	627	QPVKEDRKLCERPLA	1	1	1	33631.9	12840.1	1
AKAP3	A-kinase anchor protein 3	O75969	1	lactylation	K	699	LAELGDDKSGDASRL	1	1	1	22314.6	16730.5	17010
AKAP3	A-kinase anchor protein 3	O75969	1	lactylation	K	173	TPTKSLSKIASELVN	1	1	1	19086.3	17850.1	16962.8
AKAP3	A-kinase anchor protein 3	O75969	1	lactylation	K	425	RNVNFAMKSETKLRE	0.957278	0.999646	0.89288	13980.3	17350.8	17579.8
AKAP3	A-kinase anchor protein 3	O75969	1	lactylation	K	51	WLRRDLEKSTAEFQD	1	1	1	15512.9	17287.3	15729.6
AKAP3	A-kinase anchor protein 3	O75969	1	lactylation	K	238	DDKPPSKKSFFYKEV	0.779203	NA	NA	10894.3	NA	NA
AKAP3	A-kinase anchor protein 3	O75969	1	lactylation	K	237	PDDKPPSKKSFFYKE	0.999823	NA	NA	4696.45	NA	NA
AKAP3	A-kinase anchor protein 3	O75969	1	lactylation	K	91	DYYNTTTKGTPERLH	1	1	1	16682.9	13377.8	14938.8
AKAP3	A-kinase anchor protein 3	O75969	1	lactylation	K	305	VSIMKTLKIQVKDTT	0.999985	0.999991	0.999915	15085.5	10586.7	9703.37
AKAP3	A-kinase anchor protein 3	O75969	1	lactylation	K	447	SEEETCAKTLGEHII	0.999587	1	0.997793	6805.83	8332.53	9785.69
AKAP3	A-kinase anchor protein 3	O75969	1	lactylation	K	470	KTQQKECKSLGFQHA	1	1	1	5455.17	5735.1	7022.87
AKAP3	A-kinase anchor protein 3	O75969	1	lactylation	K	389	YNVMFAKKVPEHVRK	1	1	1	16924.7	2112.7	1361.43
AKAP3	A-kinase anchor protein 3	O75969	1	lactylation	K	433	SETKLREKMYSEPKS	1	NA	NA	16317.1	NA	NA
AKAP3	A-kinase anchor protein 3	O75969	1	lactylation	K	439	EKMYSEPKSEEETCA	1	NA	NA	13058.7	NA	NA
AKAP3	A-kinase anchor protein 3	O75969	1	lactylation	K	410	SYSLISMKGMGDPKN	0.999949	0.997921	0.997657	4401.79	3898.15	4744.26
AKAP3	A-kinase anchor protein 3	O75969	1	lactylation	K	31	DNQAQDWKMDTSTDP	1	1	1	2648.59	3062.73	2052.25
AKAP3	A-kinase anchor protein 3	O75969	1	lactylation	K	623	KVPEQPVKEDRKLCE	1	1	1	7091.35	1	1
AKAP3	A-kinase anchor protein 3	O75969	1	lactylation	K	616	RDQSPEPKVPEQPVK	0.923851	0.925265	NA	3892.1	1578.8	NA
AKAP3	A-kinase anchor protein 3	O75969	1	lactylation	K	194	SRNAAPDKAPGSGDR	1	1	1	3986.03	1829.57	3017.59
ERLIN2	Erlin-2	O94905	1	lactylation	K	287	YLQLMKYKAIASNSK	0.897565	NA	NA	399.496	NA	NA
AP2A1	AP-2 complex subunit alpha-1	O95782	1	lactylation	K	177	LCLLRLYKASPDLVP	1	1	1	403105	394317	359253
GOT2	Aspartate aminotransferase, mitochondrial	P00505	1	lactylation	K	279	CLCQSYAKNMGLYGE	1	1	1	1	1	410.2
CA2	Carbonic anhydrase 2	P00918	1	lactylation	K	113	EHTVDKKKYAAELHL	0.999997	0.999907	0.999807	66151.4	43645.7	39479.1
FN1	Fibronectin	P02751	1	lactylation	K	1050	NVGPSVSKYPLRNLQ	1	1	1	1547.96	1344.75	1771.6
LTF	Lactotransferrin	P02788	1	lactylation	K	320	GQKDLLFKDSAIGFS	1	1	1	481324	468562	468122
LTF	Lactotransferrin	P02788	1	lactylation	K	565	AGDVAFVKDVTVLQN	0.999199	1	0.999887	32450.4	35221.2	39911.6
LTF	Lactotransferrin	P02788	1	lactylation	K	629	MDKVERLKQVLLHQQ	1	1	1	32489.5	38288.3	31807.1
LTF	Lactotransferrin	P02788	1	lactylation	K	315	FGSPSGQKDLLFKDS	0.999393	0.913784	NA	30426.2	26808.3	NA
LTF	Lactotransferrin	P02788	1	lactylation	K	680	HGKTTYEKYLGPQYV	0.9968	0.999325	0.994077	4428.66	5082.52	6216.44
LTF	Lactotransferrin	P02788	1	lactylation	K	352	TAIQNLRKSEEEVAA	1	1	1	9911.92	204.432	1
LTF	Lactotransferrin	P02788	1	lactylation	K	304	FGKDKSPKFQLFGSP	0.999995	0.99999	0.999874	3189.43	4183.78	2590.52
LTF	Lactotransferrin	P02788	1	lactylation	K	262	RKPVDKFKDCHLARV	1	1	1	2624.37	1	1
LTF	Lactotransferrin	P02788	1	lactylation	K	638	VLLHQQAKFGRNGSD	NA	1	1	NA	2	1
SLPI	Antileukoproteinase	P03973	1	lactylation	K	112	CEMDGQCKRDLKCCM	1	1	1	67513.3	66301.6	73844.3
SLPI	Antileukoproteinase	P03973	1	lactylation	K	39	AGVCPPKKSAQCLRY	1	1	1	17102.7	1	1
SLPI	Antileukoproteinase	P03973	1	lactylation	K	47	SAQCLRYKKPECQSD	0.858156	NA	NA	3884.28	NA	NA
SLPI	Antileukoproteinase	P03973	1	lactylation	K	124	CCMGMCGKSCVSPVK	0.998002	0.803486	0.999649	2514.56	1016.04	2609.91
SLPI	Antileukoproteinase	P03973	1	lactylation	K	131	KSCVSPVKA______	1	1	1	1	1	1
ALDOA	Fructose-bisphosphate aldolase A	P04075	1	lactylation	K	147	KDGADFAKWRCVLKI	1	1	1	17433876	15887854	14643038
ALDOA	Fructose-bisphosphate aldolase A	P04075	1	lactylation	K	230	YLEGTLLKPNMVTPG	1	1	1	2.09212e+06	2117443	1.9662e+06
ALDOA	Fructose-bisphosphate aldolase A	P04075	1	lactylation	K	42	ESTGSIAKRLQSIGT	1	1	1	1782.83	3462.57	2851.71
ALDOA	Fructose-bisphosphate aldolase A	P04075	1	lactylation	K	28	HRIVAPGKGILAADE	NA	NA	0.982822	NA	NA	94557.4
ALDOA	Fructose-bisphosphate aldolase A	P04075	1	lactylation	K	312	ALQASALKAWGGKKE	NA	NA	0.989345	NA	NA	2823.87
ALDOA	Fructose-bisphosphate aldolase A	P04075	1	lactylation	K	14	ALTPEQKKELSDIAH	1	1	1	1600.58	812.84	1
KRT1	Keratin, type II cytoskeletal 1	P04264	1	lactylation	K	395	GDSVRNSKIEISELN	1	1	1	1	1240.38	1090.31
SEMG1	Semenogelin-1	P04279	1	lactylation	K	265	DELLVYNKNQHQTKN	0.991717	NA	NA	8729.22	NA	NA
SEMG1	Semenogelin-1	P04279	1	lactylation	K	205	TEELVANKQQRETKN	1	1	1	29146.3	25585.6	29947
SEMG1	Semenogelin-1	P04279	1	lactylation	K	186	SGAQKGRKQGGSQSS	1	1	1	34230.2	36464	36457.7
SEMG1	Semenogelin-1	P04279	1	lactylation	K	60	GKQQTESKGSFSIQY	1	1	1	21007.1	17599.5	11817.1
SEMG1	Semenogelin-1	P04279	1	lactylation	K	173	LWVHGLSKEQTSVSG	1	1	1	97790.6	99079.3	83412.1
SEMG1	Semenogelin-1	P04279	1	lactylation	K	110	SQQLLHNKQEGRDHD	1	1	1	152221	260.303	3
SEMG1	Semenogelin-1	P04279	1	lactylation	K	44	SQFPHGQKGQHYSGQ	1	1	1	61168.9	37285.5	45763.6
SEMG1	Semenogelin-1	P04279	1	lactylation	K	92	YDLNALHKTTKSQRH	1	1	1	67146.9	77562.7	74915
SEMG1	Semenogelin-1	P04279	1	lactylation	K	385	TEKLVAGKSQIQAPN	1	1	1	24907.4	35490.4	47267
SEMG1	Semenogelin-1	P04279	1	lactylation	K	423	DLLSHEQKGRHQHGS	1	1	1	101539	709.328	298.089
SEMG1	Semenogelin-1	P04279	1	lactylation	K	153	QGNSPSGKGISSQYS	1	1	1	33643.6	30200.8	28192.3
SEMG1	Semenogelin-1	P04279	1	lactylation	K	380	SIYSQTEKLVAGKSQ	1	0.999995	0.999691	26726.4	25507.2	27887.4
SEMG1	Semenogelin-1	P04279	1	lactylation	K	217	TKNSHQNKGHYQNVV	1	1	1	45630.2	5709.64	4519.8
SEMG1	Semenogelin-1	P04279	1	lactylation	K	245	LCPAHQDKLQHGSKD	0.999992	NA	NA	17747.8	NA	NA
SEMG1	Semenogelin-1	P04279	1	lactylation	K	285	QHGRKANKISYQSSS	1	1	1	32882.8	1849.07	3702.62
SEMG1	Semenogelin-1	P04279	1	lactylation	K	345	EHSQKANKISYQSSS	1	1	1	32882.8	1849.07	3702.62
SEMG1	Semenogelin-1	P04279	1	lactylation	K	183	TSVSGAQKGRKQGGS	1	1	1	22008.3	1	1
SEMG1	Semenogelin-1	P04279	1	lactylation	K	233	VREEHSSKVQTSLCP	1	NA	NA	6532.75	NA	NA
SEMG1	Semenogelin-1	P04279	1	lactylation	K	271	NKNQHQTKNLNQDQQ	1	1	1	6358.79	2166.44	1334.36
SEMG1	Semenogelin-1	P04279	1	lactylation	K	367	YGENGVQKDVSQRSI	NA	1	1	NA	1	1
SEMG1	Semenogelin-1	P04279	1	lactylation	K	404	PWHGENAKGESGQST	NA	1	NA	NA	1	NA
GAPDH	Glyceraldehyde-3-phosphate dehydrogenase	P04406	1	lactylation	K	186	HAITATQKTVDGPSG	NA	NA	0.999977	NA	NA	8759.18
GAPDH	Glyceraldehyde-3-phosphate dehydrogenase	P04406	1	lactylation	K	117	AHLQGGAKRVIISAP	1	1	NA	1.02701	1	NA
NTRK1	High affinity nerve growth factor receptor	P04629	1	lactylation	K	240	EQSATVMKSGGLPSL	1	1	1	2045.95	1	1990.24
ENO1	Alpha-enolase	P06733	1	lactylation	K	5	___MSILKIHAREIF	1	1	1	7505.06	7467.52	7366.38
ENO1	Alpha-enolase	P06733	1	lactylation	K	202	VIKEKYGKDATNVGD	0.943827	0.992581	0.999889	4418.81	6335.23	5699.6
PGK2	Phosphoglycerate kinase 2	P07205	1	lactylation	K	220	GGAKVADKIQLIKNM	0.999584	0.99928	0.999743	8553.97	8129.86	8038.61
PGK2	Phosphoglycerate kinase 2	P07205	1	lactylation	K	322	DCGPESNKNHAQVVA	1	1	1	4309.34	4802.35	3508.41
PGK2	Phosphoglycerate kinase 2	P07205	1	lactylation	K	11	SKKLTLDKLDVRGKR	0.996737	0.901821	0.945964	3786.72	4030.97	3015.88
PGK2	Phosphoglycerate kinase 2	P07205	1	lactylation	K	6	__MSLSKKLTLDKLD	0.99928	0.999674	0.995091	1652.95	2903.98	2678.29
PGK2	Phosphoglycerate kinase 2	P07205	1	lactylation	K	353	DAFAKGTKALMDEIV	0.998067	0.993583	0.96007	6313.39	5392.19	5802.9
PGK2	Phosphoglycerate kinase 2	P07205	1	lactylation	K	41	ITNNQRIKASIPSIK	NA	0.983573	0.985812	NA	4480.55	5224.71
PGK2	Phosphoglycerate kinase 2	P07205	1	lactylation	K	192	ASGFLMKKELDYFAK	0.999603	0.999872	0.999977	5004.24	4561.05	4271.71
PGK2	Phosphoglycerate kinase 2	P07205	1	lactylation	K	272	IVKDIMAKAQKNGVR	0.972727	0.966896	NA	6603.32	4216.8	NA
PGK2	Phosphoglycerate kinase 2	P07205	1	lactylation	K	31	DFNVPMKKNQITNNQ	1	1	1	3969.72	1253.55	1
PGK2	Phosphoglycerate kinase 2	P07205	1	lactylation	K	141	DPSGKKIKAEPDKIE	NA	0.990426	0.942334	NA	2075.81	1708.45
LDHC	L-lactate dehydrogenase C chain	P07864	1	lactylation	K	81	TSKITSGKDYSVSAN	1	1	1	1012.66	1	1
HSP90AA1	Heat shock protein HSP 90-alpha	P07900	1	lactylation	K	539	QLKEFEGKTLVSVTK	0.999916	0.999661	0.992231	9854.16	10442.2	11764.8
HSP90AA1	Heat shock protein HSP 90-alpha	P07900	1	lactylation	K	283	KKKKIKEKYIDQEEL	0.952959	0.993714	0.998857	782.244	2825.06	3157.38
HSP90AA1	Heat shock protein HSP 90-alpha	P07900	1	lactylation	K	632	MGYMAAKKHLEINPD	1	1	1	1441.43	1499.43	704.827
HSP90AA1	Heat shock protein HSP 90-alpha	P07900	1	lactylation	K	585	ILEKKVEKVVVSNRL	0.76544	NA	NA	2772.76	NA	NA
HSP90AA1	Heat shock protein HSP 90-alpha	P07900	1	lactylation	K	362	RKKKNNIKLYVRRVF	1	1	1	1130.88	569.153	1223
HSP90AA1	Heat shock protein HSP 90-alpha	P07900	1	lactylation	K	615	ANMERIMKAQALRDN	NA	1	1	NA	1	1
SFTPB	Pulmonary surfactant-associated protein B	P07988	1	lactylation	K	106	ECNVLPLKLLMPQCN	1	1	1	1750.54	1805.46	1689.85
ANXA6	Annexin A6	P08133	1	lactylation	K	613	DKLYKSMKGAGTDEK	0.994148	NA	NA	2573.91	NA	NA
PFKM	ATP-dependent 6-phosphofructokinase, muscle type	P08237	1	lactylation	K	678	FDRNFATKMGAKAMN	0.932717	0.973968	0.928198	6049.34	6344.98	6940.32
PDHA1	Pyruvate dehydrogenase E1 component subunit alpha, somatic form, mitochondrial	P08559	1	lactylation	K	277	AAYCRSGKGPILMEL	1	1	1	6874.23	7385.27	6737.37
GSTP1	Glutathione S-transferase P	P09211	1	lactylation	K	30	ADQGQSWKEEVVTVE	0.999995	0.998496	0.999236	160171	174479	199242
H2AC11	Histone H2A type 1;Histone H2A type 2-C;Histone H2A type 2-A;Histone H2A type 1-H;Histone H2A type 1-J;Histone H2A.J	P0C0S8	1	lactylation	K	37	RVHRLLRKGNYAERV	1	1	1	9146.74	215111	187032
H2AC11	Histone H2A type 1;Histone H2A type 2-C;Histone H2A type 2-A;Histone H2A type 1-H;Histone H2A type 1-J;Histone H2A.J	Q16777	1	lactylation	K	37	RVHRLLRKGNYAERV	1	1	1	9146.74	215111	187032
H2AC11	Histone H2A type 1;Histone H2A type 2-C;Histone H2A type 2-A;Histone H2A type 1-H;Histone H2A type 1-J;Histone H2A.J	Q6FI13	1	lactylation	K	37	RVHRLLRKGNYAERV	1	1	1	9146.74	215111	187032
H2AC11	Histone H2A type 1;Histone H2A type 2-C;Histone H2A type 2-A;Histone H2A type 1-H;Histone H2A type 1-J;Histone H2A.J	Q96KK5	1	lactylation	K	37	RVHRLLRKGNYAERV	1	1	1	9146.74	215111	187032
H2AC11	Histone H2A type 1;Histone H2A type 2-C;Histone H2A type 2-A;Histone H2A type 1-H;Histone H2A type 1-J;Histone H2A.J	Q99878	1	lactylation	K	37	RVHRLLRKGNYAERV	1	1	1	9146.74	215111	187032
H2AC11	Histone H2A type 1;Histone H2A type 2-C;Histone H2A type 2-A;Histone H2A type 1-H;Histone H2A type 1-J;Histone H2A.J	Q9BTM1	1	lactylation	K	37	RVHRLLRKGNYAERV	1	1	1	9146.74	215111	187032
UBB	Polyubiquitin-B;Polyubiquitin-C;Ubiquitin-ribosomal protein eS31 fusion protein;Ubiquitin-ribosomal protein eL40 fusion protein	P0CG47	1	lactylation	K	6	__MQIFVKTLTGKTI	NA	0.931168	NA	NA	3097.77	NA
UBB	Polyubiquitin-B;Polyubiquitin-C;Ubiquitin-ribosomal protein eS31 fusion protein;Ubiquitin-ribosomal protein eL40 fusion protein	P0CG47	1	lactylation	K	82	GGMQIFVKTLTGKTI	NA	0.931168	NA	NA	3097.77	NA
UBB	Polyubiquitin-B;Polyubiquitin-C;Ubiquitin-ribosomal protein eS31 fusion protein;Ubiquitin-ribosomal protein eL40 fusion protein	P0CG47	1	lactylation	K	158	GGMQIFVKTLTGKTI	NA	0.931168	NA	NA	3097.77	NA
UBB	Polyubiquitin-B;Polyubiquitin-C;Ubiquitin-ribosomal protein eS31 fusion protein;Ubiquitin-ribosomal protein eL40 fusion protein	P0CG48	1	lactylation	K	6	__MQIFVKTLTGKTI	NA	0.931168	NA	NA	3097.77	NA
UBB	Polyubiquitin-B;Polyubiquitin-C;Ubiquitin-ribosomal protein eS31 fusion protein;Ubiquitin-ribosomal protein eL40 fusion protein	P0CG48	1	lactylation	K	82	GGMQIFVKTLTGKTI	NA	0.931168	NA	NA	3097.77	NA
UBB	Polyubiquitin-B;Polyubiquitin-C;Ubiquitin-ribosomal protein eS31 fusion protein;Ubiquitin-ribosomal protein eL40 fusion protein	P0CG48	1	lactylation	K	158	GGMQIFVKTLTGKTI	NA	0.931168	NA	NA	3097.77	NA
UBB	Polyubiquitin-B;Polyubiquitin-C;Ubiquitin-ribosomal protein eS31 fusion protein;Ubiquitin-ribosomal protein eL40 fusion protein	P0CG48	1	lactylation	K	234	GGMQIFVKTLTGKTI	NA	0.931168	NA	NA	3097.77	NA
UBB	Polyubiquitin-B;Polyubiquitin-C;Ubiquitin-ribosomal protein eS31 fusion protein;Ubiquitin-ribosomal protein eL40 fusion protein	P0CG48	1	lactylation	K	310	GGMQIFVKTLTGKTI	NA	0.931168	NA	NA	3097.77	NA
UBB	Polyubiquitin-B;Polyubiquitin-C;Ubiquitin-ribosomal protein eS31 fusion protein;Ubiquitin-ribosomal protein eL40 fusion protein	P0CG48	1	lactylation	K	386	GGMQIFVKTLTGKTI	NA	0.931168	NA	NA	3097.77	NA
UBB	Polyubiquitin-B;Polyubiquitin-C;Ubiquitin-ribosomal protein eS31 fusion protein;Ubiquitin-ribosomal protein eL40 fusion protein	P0CG48	1	lactylation	K	462	GGMQIFVKTLTGKTI	NA	0.931168	NA	NA	3097.77	NA
UBB	Polyubiquitin-B;Polyubiquitin-C;Ubiquitin-ribosomal protein eS31 fusion protein;Ubiquitin-ribosomal protein eL40 fusion protein	P0CG48	1	lactylation	K	538	GGMQIFVKTLTGKTI	NA	0.931168	NA	NA	3097.77	NA
UBB	Polyubiquitin-B;Polyubiquitin-C;Ubiquitin-ribosomal protein eS31 fusion protein;Ubiquitin-ribosomal protein eL40 fusion protein	P0CG48	1	lactylation	K	614	GGMQIFVKTLTGKTI	NA	0.931168	NA	NA	3097.77	NA
UBB	Polyubiquitin-B;Polyubiquitin-C;Ubiquitin-ribosomal protein eS31 fusion protein;Ubiquitin-ribosomal protein eL40 fusion protein	P62979	1	lactylation	K	6	__MQIFVKTLTGKTI	NA	0.931168	NA	NA	3097.77	NA
UBB	Polyubiquitin-B;Polyubiquitin-C;Ubiquitin-ribosomal protein eS31 fusion protein;Ubiquitin-ribosomal protein eL40 fusion protein	P62987	1	lactylation	K	6	__MQIFVKTLTGKTI	NA	0.931168	NA	NA	3097.77	NA
TUBA3C	Tubulin alpha-3C chain;Tubulin alpha-3D chain	P0DPH7	1	lactylation	K	124	LVLDRIRKLADLCTG	1	1	1	36432.5	30774.7	9235
TUBA3C	Tubulin alpha-3C chain;Tubulin alpha-3D chain	P0DPH8	1	lactylation	K	124	LVLDRIRKLADLCTG	1	1	1	36432.5	30774.7	9235
TUBA3C	Tubulin alpha-3C chain;Tubulin alpha-3D chain	P0DPH7	1	lactylation	K	401	KFDLMYAKRAFVHWY	1	1	1	10268.3	9260.17	9018.7
TUBA3C	Tubulin alpha-3C chain;Tubulin alpha-3D chain	P0DPH8	1	lactylation	K	401	KFDLMYAKRAFVHWY	1	1	1	10268.3	9260.17	9018.7
TUBA3C	Tubulin alpha-3C chain;Tubulin alpha-3D chain	P0DPH7	1	lactylation	K	336	NAAIATIKTKRTIQF	0.998555	0.998572	0.998864	24393.7	24956.6	23590.6
TUBA3C	Tubulin alpha-3C chain;Tubulin alpha-3D chain	P0DPH8	1	lactylation	K	336	NAAIATIKTKRTIQF	0.998555	0.998572	0.998864	24393.7	24956.6	23590.6
TUBA3C	Tubulin alpha-3C chain;Tubulin alpha-3D chain	P0DPH7	1	lactylation	K	96	PEQLITGKEDAANNY	1	1	1	30002.4	30529.5	30212.5
TUBA3C	Tubulin alpha-3C chain;Tubulin alpha-3D chain	P0DPH8	1	lactylation	K	96	PEQLITGKEDAANNY	1	1	1	30002.4	30529.5	30212.5
TUBA3C	Tubulin alpha-3C chain;Tubulin alpha-3D chain	P0DPH7	1	lactylation	K	370	VPGGDLAKVQRAVCM	1	1	1	37240.5	33278.3	32499.6
TUBA3C	Tubulin alpha-3C chain;Tubulin alpha-3D chain	P0DPH8	1	lactylation	K	370	VPGGDLAKVQRAVCM	1	1	1	37240.5	33278.3	32499.6
TUBA3C	Tubulin alpha-3C chain;Tubulin alpha-3D chain	P0DPH7	1	lactylation	K	394	AWARLDHKFDLMYAK	0.999959	0.999999	0.999761	3306.62	3402.72	3327.62
TUBA3C	Tubulin alpha-3C chain;Tubulin alpha-3D chain	P0DPH8	1	lactylation	K	394	AWARLDHKFDLMYAK	0.999959	0.999999	0.999761	3306.62	3402.72	3327.62
TUBA3C	Tubulin alpha-3C chain;Tubulin alpha-3D chain	P0DPH7	1	lactylation	K	326	YRGDVVPKDVNAAIA	NA	0.997413	0.991191	NA	13072.8	14311.6
TUBA3C	Tubulin alpha-3C chain;Tubulin alpha-3D chain	P0DPH8	1	lactylation	K	326	YRGDVVPKDVNAAIA	NA	0.997413	0.991191	NA	13072.8	14311.6
TUBA3C	Tubulin alpha-3C chain;Tubulin alpha-3D chain	P0DPH7	1	lactylation	K	311	KCDPRHGKYMACCML	1	1	1	4267.9	2314.07	2394.27
TUBA3C	Tubulin alpha-3C chain;Tubulin alpha-3D chain	P0DPH8	1	lactylation	K	311	KCDPRHGKYMACCML	1	1	1	4267.9	2314.07	2394.27
DLAT	Dihydrolipoyllysine-residue acetyltransferase component of pyruvate dehydrogenase complex, mitochondrial	P10515	1	lactylation	K	440	AQRLMQSKQTIPHYY	0.999718	0.999997	0.99997	45190.1	50840.4	43044.6
PRKAR1A	cAMP-dependent protein kinase type I-alpha regulatory subunit	P10644	1	lactylation	K	70	KQIQNLQKAGTRTDS	NA	1	NA	NA	1	NA
CLU	Clusterin	P10909	1	lactylation	K	437	FMETVAEKALQEYRK	1	1	1	12016.1	12611.3	14239.8
CLU	Clusterin	P10909	1	lactylation	K	346	RKYNELLKSYQWKML	0.999989	0.999998	0.999999	5686.81	4810.36	4838.63
CLU	Clusterin	P10909	1	lactylation	K	123	CLKQTCMKFYARVCR	1	1	1	2796.58	3579.9	3982.13
CLU	Clusterin	P10909	1	lactylation	K	62	QIKTLIEKTNEERKT	NA	1	NA	NA	1	NA
HSPA8	Heat shock cognate 71 kDa protein	P11142	1	lactylation	K	71	TNTVFDAKRLIGRRF	1	1	1	7126.74	8297.64	7386.67
PIP	Prolactin-inducible protein	P12273	1	lactylation	K	133	DAAVIPIKNNRFYTI	1	1	1	15887.4	22323.8	21593.2
PIP	Prolactin-inducible protein	P12273	1	lactylation	K	38	NTRKIIIKNFDIPKS	0.999973	0.999986	0.999659	9304.91	7784.73	8727.37
EEF2	Elongation factor 2	P13639	1	lactylation	K	239	YVAKFAAKGEGQLGP	1	1	1	5889.55	8737.79	8651.29
EEF2	Elongation factor 2	P13639	1	lactylation	K	572	HACIPIKKSDPVVSY	NA	NA	1	NA	NA	1
PRKAR2A	cAMP-dependent protein kinase type II-alpha regulatory subunit	P13861	1	lactylation	K	318	RSRTKSNKDGGNQEV	1	1	1	1582.18	6.44072	174.31
PLA2G2A	Phospholipase A2, membrane associated	P14555	1	lactylation	K	35	MIKLTTGKEAALSYG	1	1	1	19279.6	18591.9	17352.4
PKM	Pyruvate kinase PKM	P14618	1	lactylation	K	166	LDYKNICKVVEVGSK	NA	NA	0.877034	NA	NA	1132.39
HSP90B1	Endoplasmin	P14625	1	lactylation	K	168	KNLGTIAKSGTSEFL	0.999692	0.999928	0.998807	3130.57	2932.83	2763.48
UQCRB	Cytochrome b-c1 complex subunit 7	P14927	1	lactylation	K	4	____MAGKQAVSASG	0.998584	NA	NA	1069.69	NA	NA
GLUL	Glutamine synthetase	P15104	1	lactylation	K	25	MSLPQGEKVQAMYIW	1	1	1	2.40988e+06	3.04052e+06	1.76874e+06
GLUL	Glutamine synthetase	P15104	1	lactylation	K	372	GDEPFQYKN______	1	1	1	5363.3	8573.41	5686.18
PGAM2	Phosphoglycerate mutase 2	P15259	1	lactylation	K	100	GGLTGLNKAETAAKH	NA	0.977745	0.923371	NA	2472.12	2516.53
TCP1	T-complex protein 1 subunit alpha	P17987	1	lactylation	K	400	HDALCVVKRVLESKS	1	1	1	27376.7	25073.7	25022.3
TCP1	T-complex protein 1 subunit alpha	P17987	1	lactylation	K	499	NGKPRDNKQAGVFEP	0.973948	0.999927	0.974555	5031.51	5744.09	7011.06
NAT1	Arylamine N-acetyltransferase 1	P18440	1	lactylation	K	188	LEDSKYRKIYSFTLK	0.994503	0.998813	NA	9758.54	6958.26	NA
PGC	Gastricsin	P20142	1	lactylation	K	47	GEFLRTHKYDPAWKY	NA	0.781209	NA	NA	1	NA
SPINK2	Serine protease inhibitor Kazal-type 2	P20155	1	lactylation	K	77	REGGHNIKIIRNGPC	NA	NA	1	NA	NA	1
GSTM3	Glutathione S-transferase Mu 3	P21266	1	lactylation	K	35	TDTSYEEKRYTCGEA	1	1	1	5693.46	6268.66	8058.79
GSTM3	Glutathione S-transferase Mu 3	P21266	1	lactylation	K	186	LDEFPNLKAFMCRFE	1	1	1	49160	44253.4	50993.7
GSTM3	Glutathione S-transferase Mu 3	P21266	1	lactylation	K	73	YLLDGKNKITQSNAI	1	1	1	25176.1	33098	34399.2
GSTM3	Glutathione S-transferase Mu 3	P21266	1	lactylation	K	128	SSDHEKLKPQYLEEL	0.999783	0.999922	0.999998	13206	16443.2	12145.7
GSTM3	Glutathione S-transferase Mu 3	P21266	1	lactylation	K	126	CYSSDHEKLKPQYLE	0.998228	0.999552	0.994944	8683.78	9041.28	9276.83
GSTM3	Glutathione S-transferase Mu 3	P21266	1	lactylation	K	54	RSQWLDVKFKLDLDF	NA	0.922479	NA	NA	8386.57	NA
GSTM3	Glutathione S-transferase Mu 3	P21266	1	lactylation	K	209	LQSDQFCKMPINNKM	0.998212	0.998748	0.997773	6690.9	6407.48	6225.64
GSTM3	Glutathione S-transferase Mu 3	P21266	1	lactylation	K	98	CGETEEEKIRVDIIE	1	1	1	1534.02	1	1
MDK	Midkine	P21741	1	lactylation	K	87	FGADCKYKFENWGAC	1	1	0.997748	7303.21	7702.36	923.178
MDK	Midkine	P21741	1	lactylation	K	124	QETIRVTKPCTPKTK	0.999313	NA	NA	8281.03	NA	NA
VDAC1	Voltage-dependent anion-selective channel protein 1	P21796	1	lactylation	K	224	TRFGIAAKYQIDPDA	0.999937	1	0.996484	34317.4	29304.4	19120.1
H2BC17	Histone H2B type 1-O	P23527	1	lactylation	K	109	LLPGELAKHAVSEGT	1	1	1	221945	199004	230643
H2BC17	Histone H2B type 1-O	P23527	1	lactylation	K	121	EGTKAVTKYTSSK__	0.999828	NA	NA	22208.1	NA	NA
H2BC17	Histone H2B type 1-O	P23527	1	lactylation	K	47	IYVYKVLKQVHPDTG	1	0.999991	0.999906	5734.71	7266.67	6421.28
H2BC17	Histone H2B type 1-O	P23527	1	lactylation	K	117	HAVSEGTKAVTKYTS	1	NA	NA	13357.3	NA	NA
CFL1	Cofilin-1	P23528	1	lactylation	K	53	NIILEEGKEILVGDV	0.999934	0.999999	0.999149	112517	153355	149009
CFL1	Cofilin-1	P23528	1	lactylation	K	22	FNDMKVRKSSTPEEV	0.889367	NA	NA	1642.14	NA	NA
ATP5F1A	ATP synthase subunit alpha, mitochondrial	P25705	1	lactylation	K	230	IDTIINQKRFNDGSD	1	1	1	3298.27	2654.69	3004.49
ATP5F1A	ATP synthase subunit alpha, mitochondrial	P25705	1	lactylation	K	175	TRRRVGLKAPGIIPR	1	1	1	15900.4	15813.6	16140.6
ATP5F1A	ATP synthase subunit alpha, mitochondrial	P25705	1	lactylation	K	531	GTIRADGKISEQSDA	0.955299	NA	NA	2242.19	NA	NA
PSMA2	Proteasome subunit alpha type-2	P25787	1	lactylation	K	53	LATEKKQKSILYDER	NA	1	1	NA	1	1
EEF1G	Elongation factor 1-gamma	P26641	1	lactylation	K	147	GLLDAYLKTRTFLVG	1	1	1	63756.2	69650.4	64070.1
EEF1G	Elongation factor 1-gamma	P26641	1	lactylation	K	434	GKAFNQGKIFK____	0.99982	1	1	43575.4	44894.2	46634.8
EEF1G	Elongation factor 1-gamma	P26641	1	lactylation	K	212	GEVKLCEKMAQFDAK	NA	0.927937	0.905512	NA	578.969	562.312
CALR	Calreticulin	P27797	1	lactylation	K	143	ICGPGTKKVHVIFNY	NA	0.997753	0.994302	NA	1174.17	1293.87
CALR	Calreticulin	P27797	1	lactylation	K	159	GKNVLINKDIRCKDD	1	1	1	620.284	1495.47	881.452
LAP3	Cytosol aminopeptidase	P28838	1	lactylation	K	455	ADVNNIGKYRSAGAC	1	1	1	11718.6	8293.01	9834.93
PDHA2	Pyruvate dehydrogenase E1 component subunit alpha, testis-specific form, mitochondrial	P29803	1	lactylation	K	61	LTRAEGLKYYRMMLT	NA	1	1	NA	1	1
SDHA	Succinate dehydrogenase [ubiquinone] flavoprotein subunit, mitochondrial	P31040	1	lactylation	K	250	SIHRIRAKNTVVATG	NA	1	1	NA	1	1
S100A11	Protein S100-A11	P31949	1	lactylation	K	55	AAFTKNQKDPGVLDR	1	1	1	6232.76	287.021	592.08
ACSL1	Long-chain-fatty-acid--CoA ligase 1	P33121	1	lactylation	K	675	GLLTPTMKAKRPELR	0.999985	0.981477	1	68627.9	69898.8	77111.9
KRT9	Keratin, type I cytoskeletal 9	P35527	1	lactylation	K	402	EKSLEDTKNRYCGQL	1	1	1	228.035	1	1
MYH9	Myosin-9	P35579	1	lactylation	K	1603	AELEDERKQRSMAVA	1	1	1	18037.8	1	1
MYH10	Myosin-10	P35580	1	lactylation	K	1610	AELEDERKQRALAVA	1	1	1	1.02701	1	1
PPP1CC	Serine/threonine-protein phosphatase PP1-gamma catalytic subunit	P36873	1	lactylation	K	238	VVAKFLHKHDLDLIC	1	1	1	421.063	515.805	778.091
PPP1CC	Serine/threonine-protein phosphatase PP1-gamma catalytic subunit	P36873	1	lactylation	K	41	EIRGLCLKSREIFLS	1	1	1	485.902	1	1
DLST	Dihydrolipoyllysine-residue succinyltransferase component of 2-oxoglutarate dehydrogenase complex, mitochondrial	P36957	1	lactylation	K	239	QRIAQRLKEAQNTCA	1	1	1	24812.5	22343.8	26579.6
GPX4	Phospholipid hydroperoxide glutathione peroxidase GPX4	P36969	1	lactylation	K	75	NVASQUGKTEVNYTQ	1	1	1	623458	552103	475239
GPX4	Phospholipid hydroperoxide glutathione peroxidase GPX4	P36969	1	lactylation	K	162	GILGNAIKWNFTKFL	0.999815	0.998099	0.999993	13109.2	12366	14368.6
GPX4	Phospholipid hydroperoxide glutathione peroxidase GPX4	P36969	1	lactylation	K	107	FPCNQFGKQEPGSNE	0.919191	0.976784	NA	11121.1	9182.58	NA
GPX4	Phospholipid hydroperoxide glutathione peroxidase GPX4	P36969	1	lactylation	K	154	MKIQPKGKGILGNAI	0.999971	1	1	14564.6	15855.9	15577.9
GPX4	Phospholipid hydroperoxide glutathione peroxidase GPX4	P36969	1	lactylation	K	58	GHMVNLDKYRGFVCI	1	1	1	3488.99	2929.67	3751.25
GPX4	Phospholipid hydroperoxide glutathione peroxidase GPX4	P36969	1	lactylation	K	47	SMHEFSAKDIDGHMV	0.9998	0.999995	0.999872	4107.4	3038.34	4726.59
GPX4	Phospholipid hydroperoxide glutathione peroxidase GPX4	P36969	1	lactylation	K	172	FTKFLIDKNGCVVKR	NA	0.905285	0.992122	NA	1147.32	2441.09
RPL3	Large ribosomal subunit protein uL3	P39023	1	lactylation	K	155	KDFSSMKKYCQVIRV	1	1	1	1	1	1
ARL1	ADP-ribosylation factor-like protein 1	P40616	1	lactylation	K	127	ILVVFANKQDMEQAM	0.999932	0.999976	0.998375	266205	210864	198906
HADHA	Trifunctional enzyme subunit alpha, mitochondrial	P40939	1	lactylation	K	326	GYLCESQKFGELVMT	1	1	1	313028	323270	294164
HADHA	Trifunctional enzyme subunit alpha, mitochondrial	P40939	1	lactylation	K	353	QVLCKKNKFGAPQKD	0.947704	NA	NA	3312.44	NA	NA
VDAC2	Voltage-dependent anion-selective channel protein 2	P45880	1	lactylation	K	74	GTLETKYKWCEYGLT	1	1	1	39296.3	37709.8	35157.8
VDAC2	Voltage-dependent anion-selective channel protein 2	P45880	1	lactylation	K	31	AARDIFNKGFGFGLV	1	0.999986	0.999138	15476.5	17836.9	14791.5
RPS9	Small ribosomal subunit protein uS4	P46781	1	lactylation	K	11	ARSWVCRKTYVTPRR	1	1	1	846.616	5757.38	5336.53
PSMB3	Proteasome subunit beta type-3	P49720	1	lactylation	K	77	RLNLYELKEGRQIKP	1	1	1	2851.79	3558.74	4114.01
CAMP	Cathelicidin antimicrobial peptide	P49913	1	lactylation	K	127	SFDISCDKDNKRFAL	0.994047	0.987924	0.949169	4114.34	3056.38	2781.55
RPL14	Large ribosomal subunit protein eL14	P50914	1	lactylation	K	187	AQKATGQKAAPAPKA	0.989647	NA	NA	2540.44	NA	NA
CCT8	T-complex protein 1 subunit theta	P50990	1	lactylation	K	7	_MALHVPKAPGFAQM	0.996081	0.870916	0.947443	33177.5	36158.9	39677.9
ARHGDIA	Rho GDP-dissociation inhibitor 1	P52565	1	lactylation	K	52	DESLRKYKEALLGRV	1	1	1	5106.69	4873.4	3506.93
HSPA2	Heat shock-related 70 kDa protein 2	P54652	1	lactylation	K	331	LRDAKLDKGQIQEIV	1	1	1	3246.84	3158.03	3830.55
HSPA2	Heat shock-related 70 kDa protein 2	P54652	1	lactylation	K	139	AEAYLGGKVHSAVIT	1	1	1	83243.4	70428.1	78092.6
HSPA2	Heat shock-related 70 kDa protein 2	P54652	1	lactylation	K	72	TNTIFDAKRLIGRKF	1	1	1	16408.6	15960.3	14530.6
HSPA2	Heat shock-related 70 kDa protein 2	P54652	1	lactylation	K	160	DSQRQATKDAGTITG	1	1	1	9710.91	9207.23	9696.83
HSPA2	Heat shock-related 70 kDa protein 2	P54652	1	lactylation	K	515	NDKGRLSKDDIDRMV	1	1	1	10737.6	8191.36	8449.81
HSPA2	Heat shock-related 70 kDa protein 2	P54652	1	lactylation	K	249	SHLAEEFKRKHKKDI	1	1	1	5073.59	6580.93	2770.3
HSPA2	Heat shock-related 70 kDa protein 2	P54652	1	lactylation	K	510	KITITNDKGRLSKDD	1	1	1	15597.6	1	1
HSPA2	Heat shock-related 70 kDa protein 2	P54652	1	lactylation	K	254	EFKRKHKKDIGPNKR	0.999389	NA	NA	6931.91	NA	NA
HSPA2	Heat shock-related 70 kDa protein 2	P54652	1	lactylation	K	78	AKRLIGRKFEDATVQ	NA	0.999745	0.999997	NA	1735.25	2313.25
HSPA2	Heat shock-related 70 kDa protein 2	P54652	1	lactylation	K	560	KQTVEDEKLRGKISE	1	1	1	2498.81	1	1
MTTP	Microsomal triglyceride transfer protein large subunit	P55157	1	lactylation	K	798	TVDSSFVKAGLETST	1	1	1	5142.58	3622.85	4128.64
EDDM3B	Epididymal secretory protein E3-beta	P56851	1	lactylation	K	35	VSWREFMKQHYLSPS	1	1	1	802.962	1031.22	1146.43
RPS20	Small ribosomal subunit protein uS10	P60866	1	lactylation	K	8	MAFKDTGKTPVEPEV	1	1	1	6054.97	6741.38	6641.04
UBE2N	Ubiquitin-conjugating enzyme E2 N	P61088	1	lactylation	K	92	RICLDILKDKWSPAL	1	0.999915	0.999995	33773.8	29303.9	41703.1
B2M	Beta-2-microglobulin	P61769	1	lactylation	K	68	KNGERIEKVEHSDLS	1	1	0.999999	3926.65	3742.64	4154.17
RAN	GTP-binding nuclear protein Ran	P62826	1	lactylation	K	134	KDRKVKAKSIVFHRK	1	1	1	22602.7	15478.5	1
YWHAZ	14-3-3 protein zeta/delta	P63104	1	lactylation	K	9	DKNELVQKAKLAEQA	NA	NA	0.913362	NA	NA	1689.21
DYNLL1	Dynein light chain 1, cytoplasmic	P63167	1	lactylation	K	49	IKKEFDKKYNPTWHC	1	1	1	8474.92	7962.99	8553.38
EEF1A1	Elongation factor 1-alpha 1	P68104	1	lactylation	K	41	IDKRTIEKFEKEAAE	0.898244	0.998806	0.786403	7473.24	893.426	508.465
EEF1A1	Elongation factor 1-alpha 1	P68104	1	lactylation	K	44	RTIEKFEKEAAEMGK	0.844831	0.987135	0.991304	890.368	1667.54	1390.72
EEF1A1	Elongation factor 1-alpha 1	P68104	1	lactylation	K	385	KIDRRSGKKLEDGPK	0.980434	NA	NA	1970.32	NA	NA
TUBB4B	Tubulin beta-4B chain	P68371	1	lactylation	K	252	QLNADLRKLAVNMVP	1	1	1	12815.9	14044.8	12341.7
TUBB4B	Tubulin beta-4B chain	P68371	1	lactylation	K	58	YNEATGGKYVPRAVL	1	1	1	19211.1	22416	23289.4
HBB	Hemoglobin subunit beta	P68871	1	lactylation	K	145	VANALAHKYH_____	1	1	1	3514.25	7528.08	8126.49
HBB	Hemoglobin subunit beta	P68871	1	lactylation	K	67	KVKAHGKKVLGAFSD	1	0.999894	1	4603.23	4492.43	3851.3
CCT2	T-complex protein 1 subunit beta	P78371	1	lactylation	K	230	KIGVNQPKRIENAKI	NA	1	1	NA	1	1
H3-3A	Histone H3.3	P84243	1	lactylation	K	28	LATKAARKSAPSTGG	0.999805	NA	NA	16005	NA	NA
FABP5	Fatty acid-binding protein 5	Q01469	1	lactylation	K	34	GVGIALRKMGAMAKP	1	1	0.999391	8973.17	5736.17	5482.72
PFKP	ATP-dependent 6-phosphofructokinase, platelet type	Q01813	1	lactylation	K	688	FDRNFGTKISARAME	1	1	1	137417	133812	136964
PFKP	ATP-dependent 6-phosphofructokinase, platelet type	Q01813	1	lactylation	K	10	ADDSRAPKGSLRKFL	1	1	1	7319.54	3702.44	3583.03
SEMG2	Semenogelin-2	Q02383	1	lactylation	K	131	HMIVIHHKGGQAHHG	1	1	1	29007.8	59220.2	27261.3
SEMG2	Semenogelin-2	Q02383	1	lactylation	K	120	GRDHDKSKGHFHMIV	1	0.999999	0.999032	111660	90213.1	83533.7
SEMG2	Semenogelin-2	Q02383	1	lactylation	K	60	DQQHTKSKGSFSIQH	1	1	1	24494.2	26266.5	23049.3
SEMG2	Semenogelin-2	Q02383	1	lactylation	K	205	TEELVVNKQQRETKN	1	1	1	2147.36	2179.26	2018.67
SEMG2	Semenogelin-2	Q02383	1	lactylation	K	81	NDHDWTRKSQQYDLN	1	1	1	105121	112212	131941
SEMG2	Semenogelin-2	Q02383	1	lactylation	K	173	LWVHGLSKEQASASG	1	1	1	77614.2	60660.9	67388.7
SEMG2	Semenogelin-2	Q02383	1	lactylation	K	363	RHLNCGEKGIQKGVS	1	NA	NA	109725	NA	NA
SEMG2	Semenogelin-2	Q02383	1	lactylation	K	164	SQCSNTEKRLWVHGL	1	1	1	125355	1	1
SEMG2	Semenogelin-2	Q02383	1	lactylation	K	321	ISIQTEEKIHGKSQN	0.995989	1	0.950277	12025.8	14908.8	16009.4
SEMG2	Semenogelin-2	Q02383	1	lactylation	K	441	ISIQTEEKIHGKSQN	0.995989	1	0.950277	12025.8	14908.8	16009.4
SEMG2	Semenogelin-2	Q02383	1	lactylation	K	367	CGEKGIQKGVSKGSI	0.980801	NA	NA	41735.4	NA	NA
SEMG2	Semenogelin-2	Q02383	1	lactylation	K	97	LHKATKSKQHLGGSQ	1	1	1	25787.3	30329.2	22651.3
SEMG2	Semenogelin-2	Q02383	1	lactylation	K	183	ASASGAQKGRTQGGS	1	1	1	52497.6	418.361	1
SEMG2	Semenogelin-2	Q02383	1	lactylation	K	92	YDLNALHKATKSKQH	1	1	1	27804.9	29665.1	34490.7
SEMG2	Semenogelin-2	Q02383	1	lactylation	K	307	HGEKSVQKDVSKGSI	0.999955	NA	NA	12784.2	NA	NA
SEMG2	Semenogelin-2	Q02383	1	lactylation	K	52	GQHYFGQKDQQHTKS	1	NA	NA	13010.4	NA	NA
SEMG2	Semenogelin-2	Q02383	1	lactylation	K	487	YGGKSTQKDVSQSSI	0.985525	0.885727	0.949814	2112.2	3470.83	2976.35
SEMG2	Semenogelin-2	Q02383	1	lactylation	K	110	SQQLLNYKQEGRDHD	1	1	1	5979.19	5219.4	5002.78
SEMG2	Semenogelin-2	Q02383	1	lactylation	K	285	EHGRKAHKISYPSSR	1	1	1	7385.8	1995.07	388.387
SEMG2	Semenogelin-2	Q02383	1	lactylation	K	44	SQFPHGQKGQHYFGQ	NA	0.978164	NA	NA	2243.99	NA
SEMG2	Semenogelin-2	Q02383	1	lactylation	K	58	QKDQQHTKSKGSFSI	0.933731	NA	NA	5618.49	NA	NA
SEMG2	Semenogelin-2	Q02383	1	lactylation	K	543	DLLSHEQKGRYKQES	1	1	1	4173.23	479.822	686.002
SEMG2	Semenogelin-2	Q02383	1	lactylation	K	431	DVQKGVSKGSISIQT	0.861523	0.980593	0.956777	275.078	1065.15	1044.76
SEMG2	Semenogelin-2	Q02383	1	lactylation	K	217	TKNSHQNKGHYQNVV	1	1	1	428.444	1	1
SEMG2	Semenogelin-2	Q02383	1	lactylation	K	153	QGNSPSGKGLSSQCS	1	0.979897	NA	5156.86	959.595	NA
PRDX1	Peroxiredoxin-1	Q06830	1	lactylation	K	7	_MSSGNAKIGHPAPN	0.756953	0.769054	0.943934	461.148	863.681	800.924
LRRC74A	Leucine-rich repeat-containing protein 74A	Q0VAA2	1	lactylation	K	278	RGNVTLTKLDLSMNG	1	1	1	439286	129480	23089.8
LRRC74A	Leucine-rich repeat-containing protein 74A	Q0VAA2	1	lactylation	K	414	FLLTNPMKLIQSYAD	1	1	1	2513.89	2846.67	2657.18
AP1B1	AP-1 complex subunit beta-1	Q10567	1	lactylation	K	545	KEVVLAEKPLISEET	1	1	1	688.268	272.612	536.511
PRDM2	PR domain zinc finger protein 2	Q13029	3	lactylation	K	55	KPILKGKKFGPFVGD	1	1	1	132357	126381	144234
PRDM2	PR domain zinc finger protein 2	Q13029	3	lactylation	K	54	TKPILKGKKFGPFVG	1	1	1	132357	126381	144234
PRDM2	PR domain zinc finger protein 2	Q13029	3	lactylation	K	52	WATKPILKGKKFGPF	1	1	1	132357	126381	144234
MYO9B	Unconventional myosin-IXb	Q13459	2	lactylation	K	937	NYQIGKTKVFLKETE	1	1	1	2375.69	1	323.092
MYO9B	Unconventional myosin-IXb	Q13459	2	lactylation	K	935	KRNYQIGKTKVFLKE	1	1	1	2375.69	1	323.092
CUL3	Cullin-3	Q13618	1	lactylation	K	651	LTKEPKSKEIENGHI	0.978849	NA	0.995905	1530.46	NA	1809.34
CUL3	Cullin-3	Q13618	1	lactylation	K	459	KNMISKLKTECGCQF	NA	0.999442	NA	NA	1073.22	NA
CUL3	Cullin-3	Q13618	1	lactylation	K	6	__MSNLSKGTGSRKD	NA	NA	1	NA	NA	1
ATP1A4	Sodium/potassium-transporting ATPase subunit alpha-4	Q13733	1	lactylation	K	944	WADLIISKTRRNSLF	NA	NA	1	NA	NA	9754.93
CCIN	Calicin	Q13939	1	lactylation	K	400	IYRYDERKEVWCLAG	NA	0.998112	0.99934	NA	1644.49	1202.64
RCN2	Reticulocalbin-2	Q14257	1	lactylation	K	111	QQFVEYDKNSDDTVT	1	1	1	9860.15	10280.9	9286.78
EDDM3A	Epididymal secretory protein E3-alpha	Q14507	2	lactylation	K	63	EKEALKGKSFHMFIY	1	0.999978	1	45767.6	13292.6	35613.7
EDDM3A	Epididymal secretory protein E3-alpha	Q14507	2	lactylation	K	61	MREKEALKGKSFHMF	1	0.999978	1	45767.6	13292.6	35613.7
GRM4	Metabotropic glutamate receptor 4	Q14833	1	lactylation	K	241	GVEAFIQKSREDGGV	1	1	1	1	1	1
ODF1	Outer dense fiber protein 1	Q14990	1	lactylation	K	79	PCCLCDYKLYCLRPS	1	1	1	334457	285874	302257
ODF1	Outer dense fiber protein 1	Q14990	1	lactylation	K	102	IRAIEDEKRELAKLR	1	1	1	627053	561.5	2
ODF1	Outer dense fiber protein 1	Q14990	1	lactylation	K	147	KVRVKDGKVCVSAER	1	1	1	342370	468.108	474.684
ODF1	Outer dense fiber protein 1	Q14990	1	lactylation	K	144	DQVKVRVKDGKVCVS	0.999996	NA	NA	63348.4	NA	NA
ODF1	Outer dense fiber protein 1	Q14990	1	lactylation	K	16	DSVRRDIKKVDRELR	1	NA	NA	356256	NA	NA
ODF1	Outer dense fiber protein 1	Q14990	1	lactylation	K	184	LPPCVDEKDVTYSYG	0.999957	1	0.998986	29226.1	26082.5	20418.4
ODF1	Outer dense fiber protein 1	Q14990	1	lactylation	K	165	YDCLGSKKYSYMNIC	1	1	1	39206.7	65288.1	74942.6
ODF1	Outer dense fiber protein 1	Q14990	1	lactylation	K	107	DEKRELAKLRRTTNR	1	1	NA	72784.1	1	NA
ODF1	Outer dense fiber protein 1	Q14990	1	lactylation	K	164	RYDCLGSKKYSYMNI	0.998835	NA	NA	6456.47	NA	NA
ODF1	Outer dense fiber protein 1	Q14990	1	lactylation	K	17	SVRRDIKKVDRELRQ	1	1	1	5131.63	1	1
PTGES3	Prostaglandin E synthase 3	Q15185	1	lactylation	K	35	NVNFEKSKLTFSCLG	0.965867	0.983422	0.999659	2890.82	3957.74	3276.29
PTGES3	Prostaglandin E synthase 3	Q15185	1	lactylation	K	79	SILCCLRKGESGQSW	NA	1	1	NA	1	1
PCBP1	Poly(rC)-binding protein 1	Q15365	1	lactylation	K	115	QCGSLIGKGGCKIKE	0.993764	0.997659	NA	11250.3	12340.8	NA
PCBP2	Poly(rC)-binding protein 2	Q15366	1	lactylation	K	115	QCGSLIGKGGCKIKE	0.99566	0.938756	0.936896	7912.57	7828.58	5474.6
SYCP1	Synaptonemal complex protein 1	Q15431	1	lactylation	K	738	ELGLYKSKEQEQSSL	1	1	1	3212	1	1
SPA17	Sperm surface protein Sp17	Q15506	1	lactylation	K	63	DPAEWGSKVEDRFYN	1	1	1	4283.1	3640.03	3422.87
TSN	Translin	Q15631	1	lactylation	K	228	TAAACVEK_______	1	1	1	1	1	1
DECR1	2,4-dienoyl-CoA reductase [(3E)-enoyl-CoA-producing], mitochondrial	Q16698	1	lactylation	K	230	SLAAEWGKYGMRFNV	1	1	1	3669.79	3052.02	4296.09
DECR1	2,4-dienoyl-CoA reductase [(3E)-enoyl-CoA-producing], mitochondrial	Q16698	1	lactylation	K	260	DPTGTFEKEMIGRIP	1	1	1	2481.21	2647.38	3357.6
PFKFB3	6-phosphofructo-2-kinase/fructose-2,6-bisphosphatase 3	Q16875	1	lactylation	K	97	PDNEEAMKVRKQCAL	1	1	1	9087.1	15489.1	16808.9
ODF2	Outer dense fiber protein 2	Q5BJF6	1	lactylation	K	368	SRLCMQIKNLERSGN	1	1	1	717013	769964	747061
ODF2	Outer dense fiber protein 2	Q5BJF6	1	lactylation	K	210	EKECLMSKLVEAEMD	1	1	1	309297	330295	331089
ODF2	Outer dense fiber protein 2	Q5BJF6	1	lactylation	K	138	MNAVGCLKSEVKMQK	0.999936	0.999951	0.999999	172814	179070	178003
ODF2	Outer dense fiber protein 2	Q5BJF6	1	lactylation	K	159	KRFLEERKEELEEVA	1	1	1	24802.3	27212.3	26772
ODF2	Outer dense fiber protein 2	Q5BJF6	1	lactylation	K	505	TAEYSAFKLENERLK	1	1	1	3827.94	4805.58	4406.22
ODF2	Outer dense fiber protein 2	Q5BJF6	1	lactylation	K	126	KMNRYDKKIDSLMNA	1	1	1	62221.8	62937.6	67643.1
ODF2	Outer dense fiber protein 2	Q5BJF6	1	lactylation	K	259	QKELLLQKLSTFEET	1	1	1	101692	110697	124519
ODF2	Outer dense fiber protein 2	Q5BJF6	1	lactylation	K	295	EQQGALLKRLAEADS	1	1	1	13676.8	23334.9	24401.4
ODF2	Outer dense fiber protein 2	Q5BJF6	1	lactylation	K	64	RSVRVKTKVPWMPPG	0.980364	0.888747	0.980069	34732.4	4483.47	32509.2
ODF2	Outer dense fiber protein 2	Q5BJF6	1	lactylation	K	521	SFAPMEDKLNQAHLE	0.999945	1	0.999891	4278.72	3856.37	3757.41
ODF2	Outer dense fiber protein 2	Q5BJF6	1	lactylation	K	229	AKQVMALKDTIGKLK	1	1	1	20475.8	22144.8	21195.2
ODF2	Outer dense fiber protein 2	Q5BJF6	1	lactylation	K	239	IGKLKTEKQMTCTDI	1	1	1	46118.5	51277	40674.7
ODF2	Outer dense fiber protein 2	Q5BJF6	1	lactylation	K	253	INTLTRQKELLLQKL	1	1	1	13856.8	13240.1	16823.7
ODF2	Outer dense fiber protein 2	Q5BJF6	1	lactylation	K	62	VRRSVRVKTKVPWMP	NA	NA	0.981975	NA	NA	6133.75
ODF2	Outer dense fiber protein 2	Q5BJF6	1	lactylation	K	190	IERMKEEKDFTILQK	0.999956	1	0.999997	4323.84	5845.31	4729.8
ODF2	Outer dense fiber protein 2	Q5BJF6	1	lactylation	K	187	RHNIERMKEEKDFTI	0.999015	0.999996	0.999996	5601.62	7278.8	7577.57
ODF2	Outer dense fiber protein 2	Q5BJF6	1	lactylation	K	333	QCEKAQAKTASELSK	1	NA	NA	34184.6	NA	NA
ODF2	Outer dense fiber protein 2	Q5BJF6	1	lactylation	K	537	QQLKASVKNYEGMID	1	1	0.999991	10514.7	11230.9	9855.24
ODF2	Outer dense fiber protein 2	Q5BJF6	1	lactylation	K	552	NYKSQVMKTRLEADE	1	1	1	25127.5	1	1
ODF2	Outer dense fiber protein 2	Q5BJF6	1	lactylation	K	547	EGMIDNYKSQVMKTR	0.997698	0.99419	0.995514	8951.58	7933.46	7700.81
ODF2	Outer dense fiber protein 2	Q5BJF6	1	lactylation	K	340	KTASELSKSMESMRG	1	1	1	2536.07	8048.08	8257.11
ODF2	Outer dense fiber protein 2	Q5BJF6	1	lactylation	K	49	KSHKRGMKGDTVNVR	1	1	1	25623	5	5
ODF2	Outer dense fiber protein 2	Q5BJF6	1	lactylation	K	304	LAEADSEKARLLLLL	1	1	1	17532.2	1	1
ODF2	Outer dense fiber protein 2	Q5BJF6	1	lactylation	K	609	ILKITEAKLAECQDQ	1	1	1	3547.51	3386.4	2505.3
ODF2	Outer dense fiber protein 2	Q5BJF6	1	lactylation	K	142	GCLKSEVKMQKGERQ	0.999766	NA	NA	7600.67	NA	NA
ODF2	Outer dense fiber protein 2	Q5BJF6	1	lactylation	K	198	DFTILQKKHLQQEKE	1	NA	NA	5351.39	NA	NA
FSIP2	Fibrous sheath-interacting protein 2	Q5CZC0	1	lactylation	K	613	VEKTVVGKTCHIKGQ	0.922093	NA	NA	1889.15	NA	NA
AKAP4	A-kinase anchor protein 4	Q5JQC9	1	lactylation	K	623	NQHLDSQKMDMSNIV	0.999995	1	1	38069.6	33885.2	43962.7
AKAP4	A-kinase anchor protein 4	Q5JQC9	1	lactylation	K	234	LVIQMAHKEIKEKLE	1	1	1	403747	389132	371978
AKAP4	A-kinase anchor protein 4	Q5JQC9	1	lactylation	K	563	LTQQTKGKDTCEEDC	1	1	1	94131.1	87239.4	47813.4
AKAP4	A-kinase anchor protein 4	Q5JQC9	1	lactylation	K	428	DIMEAMLKRLVSALI	1	1	1	180560	191998	202716
AKAP4	A-kinase anchor protein 4	Q5JQC9	1	lactylation	K	502	KVGEHILKEGLTIWN	1	1	1	251286	251672	232364
AKAP4	A-kinase anchor protein 4	Q5JQC9	1	lactylation	K	439	SALIGEEKETKSQSL	1	0.99998	1	101737	70918.9	97084.4
AKAP4	A-kinase anchor protein 4	Q5JQC9	1	lactylation	K	511	GLTIWNQKQGNSCKV	1	1	1	343637	357322	352103
AKAP4	A-kinase anchor protein 4	Q5JQC9	1	lactylation	K	814	VSAKAAEKGYSVGGL	1	1	1	203781	185848	207150
AKAP4	A-kinase anchor protein 4	Q5JQC9	1	lactylation	K	40	GQQDQDRKVICFVDV	0.999815	0.997642	0.99997	2293.51	1897.9	2527.58
AKAP4	A-kinase anchor protein 4	Q5JQC9	1	lactylation	K	495	KSLTSAEKVGEHILK	1	1	1	249788	258095	259360
AKAP4	A-kinase anchor protein 4	Q5JQC9	1	lactylation	K	471	SLEFSTMKAEMKERD	0.999999	1	0.999996	167976	161422	168334
AKAP4	A-kinase anchor protein 4	Q5JQC9	1	lactylation	K	309	LYSELSNKSKSGDKQ	0.880903	0.99932	0.937926	215900	210268	217204
AKAP4	A-kinase anchor protein 4	Q5JQC9	1	lactylation	K	368	IPASVVLKRVLLRHT	1	1	1	62613.4	66930.9	59859.6
AKAP4	A-kinase anchor protein 4	Q5JQC9	1	lactylation	K	359	LKVHSSGKPIPASVV	1	1	1	84705.2	78394.1	80522
AKAP4	A-kinase anchor protein 4	Q5JQC9	1	lactylation	K	299	ESREGGQKSFLYSEL	1	1	1	185692	183393	167447
AKAP4	A-kinase anchor protein 4	Q5JQC9	1	lactylation	K	83	EKEIIVIKDTEKKDQ	0.999856	1	1	57293.6	84342	86060.1
AKAP4	A-kinase anchor protein 4	Q5JQC9	1	lactylation	K	733	EQAASANKPNFRGTR	1	1	1	33747.1	31590.1	33613.4
AKAP4	A-kinase anchor protein 4	Q5JQC9	1	lactylation	K	662	CSEPRASKAASMSNR	1	1	1	373079	1	1
AKAP4	A-kinase anchor protein 4	Q5JQC9	1	lactylation	K	542	ASTDSLAKDLIVSAL	0.999996	0.994886	0.904642	95123.5	104500	108389
AKAP4	A-kinase anchor protein 4	Q5JQC9	1	lactylation	K	452	SLSYASLKAGSHDPK	1	1	1	114863	93012.2	87353.8
AKAP4	A-kinase anchor protein 4	Q5JQC9	1	lactylation	K	599	SAKALSVKQLESHRA	1	1	1	80786.4	102945	96409.5
AKAP4	A-kinase anchor protein 4	Q5JQC9	1	lactylation	K	644	LLNENPFKCEDPCEG	1	1	0.999996	67951.3	73593.8	65186.4
AKAP4	A-kinase anchor protein 4	Q5JQC9	1	lactylation	K	92	TEKKDQSKTEGSVCL	1	1	1	30240.2	27584.2	28823.1
AKAP4	A-kinase anchor protein 4	Q5JQC9	1	lactylation	K	376	RVLLRHTKEIVSDLI	1	1	1	68235.8	71680	71317.9
AKAP4	A-kinase anchor protein 4	Q5JQC9	1	lactylation	K	654	DPCEGENKCSEPRAS	1	1	1	86624.7	56523.4	60920
AKAP4	A-kinase anchor protein 4	Q5JQC9	1	lactylation	K	483	ERDKGKMKSDPCKSL	1	NA	NA	177201	NA	NA
AKAP4	A-kinase anchor protein 4	Q5JQC9	1	lactylation	K	258	ICPSPGNKERISPRT	1	1	1	159431	3	3
AKAP4	A-kinase anchor protein 4	Q5JQC9	1	lactylation	K	323	QMSQRESKEFADSIS	0.999973	1	1	33525.3	56796.5	64981.2
AKAP4	A-kinase anchor protein 4	Q5JQC9	1	lactylation	K	586	AQSTQYEKCGGGQSA	1	1	1	63480.9	42137.5	30337.7
AKAP4	A-kinase anchor protein 4	Q5JQC9	1	lactylation	K	672	SMSNRSDKAEEQCQE	1	1	1	30517.3	24210.5	54290.6
AKAP4	A-kinase anchor protein 4	Q5JQC9	1	lactylation	K	442	IGEEKETKSQSLSYA	1	1	1	39705.5	47271.5	43944.6
AKAP4	A-kinase anchor protein 4	Q5JQC9	1	lactylation	K	561	YHLTQQTKGKDTCEE	0.999604	0.997242	0.999995	25889.7	16157.3	21732.9
AKAP4	A-kinase anchor protein 4	Q5JQC9	1	lactylation	K	183	RLEMTAAKNTNNNQS	0.999945	0.999999	0.999905	44575.9	25150.4	21071.7
AKAP4	A-kinase anchor protein 4	Q5JQC9	1	lactylation	K	488	KMKSDPCKSLTSAEK	1	1	1	79593.2	18832.5	19498.9
AKAP4	A-kinase anchor protein 4	Q5JQC9	1	lactylation	K	353	VSLMKTLKVHSSGKP	0.886625	0.990817	0.959925	9650.32	12366.3	12264.2
AKAP4	A-kinase anchor protein 4	Q5JQC9	1	lactylation	K	139	STSTCKHKVGDTEGE	1	1	1	57793.5	884.748	2
AKAP4	A-kinase anchor protein 4	Q5JQC9	1	lactylation	K	517	QKQGNSCKVATKACS	1	NA	1	26741.5	NA	13771.3
AKAP4	A-kinase anchor protein 4	Q5JQC9	1	lactylation	K	840	QPDEAVGKVARKQLL	1	1	1	49910.6	210.872	2
AKAP4	A-kinase anchor protein 4	Q5JQC9	1	lactylation	K	245	EKLEGKSKCLHHSIC	1	0.810101	0.840856	73053.5	602.858	568.971
AKAP4	A-kinase anchor protein 4	Q5JQC9	1	lactylation	K	25	RSHRGVCKVDLYNPE	1	1	1	16388.7	20765.6	20739.2
AKAP4	A-kinase anchor protein 4	Q5JQC9	1	lactylation	K	237	QMAHKEIKEKLEGKS	0.999966	NA	NA	22989.1	NA	NA
AKAP4	A-kinase anchor protein 4	Q5JQC9	1	lactylation	K	315	NKSKSGDKQMSQRES	1	1	1	18227.4	734.278	1
AKAP4	A-kinase anchor protein 4	Q5JQC9	1	lactylation	K	614	PGPSTCQKENQHLDS	1	NA	NA	20614.2	NA	NA
AKAP4	A-kinase anchor protein 4	Q5JQC9	1	lactylation	K	830	QEVMKFAKERQPDEA	1	NA	NA	15019.9	NA	NA
AKAP4	A-kinase anchor protein 4	Q5JQC9	1	lactylation	K	532	NKDEKGEKINASTDS	0.998657	0.985884	NA	1786.5	1882.83	NA
AKAP4	A-kinase anchor protein 4	Q5JQC9	1	lactylation	K	521	NSCKVATKACSNKDE	0.997879	NA	NA	3171.49	NA	NA
AKAP4	A-kinase anchor protein 4	Q5JQC9	1	lactylation	K	88	VIKDTEKKDQSKTEG	NA	0.98759	NA	NA	613.884	NA
FAM209B	Protein FAM209B	Q5JX69	1	lactylation	K	35	KTSEPQGKVPCGEHF	1	1	1	2	2	2994.75
NUP188	Nucleoporin NUP188	Q5SRE5	1	lactylation	K	574	PIIDLVHKVISTDLS	NA	0.970989	NA	NA	12320.9	NA
LELP1	Late cornified envelope-like proline-rich protein 1	Q5T871	1	lactylation	K	51	FEKCPWEKCPAPPKC	1	1	1	17288.1	19446.5	23706.5
LELP1	Late cornified envelope-like proline-rich protein 1	Q5T871	1	lactylation	K	46	LLQRCFEKCPWEKCP	0.999797	1	0.999922	9276.95	15693.6	16719.9
LELP1	Late cornified envelope-like proline-rich protein 1	Q5T871	1	lactylation	K	13	KSKSNDPKTEPKNCD	0.997491	NA	NA	10715.9	NA	NA
LELP1	Late cornified envelope-like proline-rich protein 1	Q5T871	1	lactylation	K	22	EPKNCDPKCEQKCES	0.932027	NA	NA	14575.3	NA	NA
LELP1	Late cornified envelope-like proline-rich protein 1	Q5T871	1	lactylation	K	30	CEQKCESKCQPSCLK	1	NA	NA	13679.5	NA	NA
LELP1	Late cornified envelope-like proline-rich protein 1	Q5T871	1	lactylation	K	57	EKCPAPPKCLPCPSQ	0.811953	NA	NA	1020.91	NA	NA
LELP1	Late cornified envelope-like proline-rich protein 1	Q5T871	1	lactylation	K	17	NDPKTEPKNCDPKCE	0.862247	NA	NA	1278.82	NA	NA
H3-7	Histone H3-7	Q5TEC6	1	lactylation	K	24	PRKQLATKAARKSAP	0.999971	NA	NA	28400.3	NA	NA
H3-7	Histone H3-7	Q5TEC6	1	lactylation	K	28	LATKAARKSAPATGG	0.984647	NA	NA	610.763	NA	NA
VPS13D	Intermembrane lipid transfer protein VPS13D	Q5THJ4	1	lactylation	K	4004	LSVFTSNKLPLDLKA	1	1	1	2681.67	1	1
NUP210L	Nuclear pore membrane glycoprotein 210-like	Q5VU65	1	lactylation	K	993	LELDLIDKVEIDKTV	NA	NA	0.917838	NA	NA	4448.53
SPATA31H1	Spermatogenesis-associated protein 31H1	Q68DN1	1	lactylation	K	1348	PKKPSQPKFMQLLFQ	0.999961	0.99996	0.999996	28501.2	29842.9	29297.5
DPY19L2	Probable C-mannosyltransferase DPY19L2	Q6NUT2	1	lactylation	K	95	SLAQLREKVQELQAR	1	1	1	2673.69	1	1
FAHD2B	Fumarylacetoacetate hydrolase domain-containing protein 2B	Q6P2I3	1	lactylation	K	234	VADPHNLKICCRVNG	1	1	1	3643.85	2963.11	2612.36
TSSK4	Testis-specific serine/threonine-protein kinase 4	Q6SA08	1	lactylation	K	319	CQLHNTTKQHQSLQI	1	1	1	901.861	1217.21	1140.33
SPMIP8	Sperm microtubule inner protein 8	Q6URK8	1	lactylation	K	189	SLDRYGQKPLPFDSL	1	1	1	33342.5	31814	34715.8
CFAP65	Cilia- and flagella-associated protein 65	Q6ZU64	1	lactylation	K	1069	ICLTACPKQRSQYSW	1	1	1	433.426	416.024	163.93
ACAD11	Acyl-CoA dehydrogenase family member 11	Q709F0	1	lactylation	K	414	QNENSVDKWGKPLVI	1	1	1	11279.7	5352.84	8557.85
H1-7	Testis-specific H1 histone	Q75WM6	1	lactylation	K	72	LQAISTHKGLTLAAL	0.994742	0.99978	0.909	10076.2	14404.2	9081.73
H1-7	Testis-specific H1 histone	Q75WM6	1	lactylation	K	105	EAPRGQAKATLLRVS	1	1	1	20762.9	16793.8	19091.4
H1-7	Testis-specific H1 histone	Q75WM6	1	lactylation	K	124	AGYFRVWKVPKPRRK	0.963636	0.984165	0.963871	8372.6	9434.3	9397.28
H1-7	Testis-specific H1 histone	Q75WM6	1	lactylation	K	205	EPPCARAKEEAGATA	1	1	1	2031.02	1	217.415
H1-7	Testis-specific H1 histone	Q75WM6	1	lactylation	K	197	RRARPRAKEPPCARA	NA	1	NA	NA	1	NA
KIF21A	Kinesin-like protein KIF21A	Q7Z4S6	1	lactylation	K	1088	QLLFHMLKEKAELNP	1	1	1	1	1	1158.52
TMCO2	Transmembrane and coiled-coil domain-containing protein 2	Q7Z6W1	1	lactylation	K	155	VAQKPATKRDCSSEP	NA	0.985356	0.983183	NA	2845.62	2651.29
CAND1	Cullin-associated NEDD8-dissociated protein 1	Q86VP6	1	lactylation	K	971	ETLLPRLKGYLISGS	1	1	1	14081.8	15312.9	13701.3
TXNDC2	Thioredoxin domain-containing protein 2	Q86VQ3	1	lactylation	K	160	SAKPIQPKLGNIPKA	0.873954	NA	NA	1436.04	NA	NA
TXNDC2	Thioredoxin domain-containing protein 2	Q86VQ3	1	lactylation	K	265	SAKPIQPKLGNIPKA	0.873954	NA	NA	1436.04	NA	NA
DNAH10	Dynein axonemal heavy chain 10	Q8IVF4	1	lactylation	K	607	RGQEVKQKYLEVGRT	1	1	1	1867.3	3007.44	2479.41
KSR1	Kinase suppressor of Ras 1	Q8IVT5	1	lactylation	K	61	SLRGLRTKCAVSNDL	1	1	1	5768.47	5194.73	5801.85
CCDC65	Dynein regulatory complex subunit 2	Q8IXS2	1	lactylation	K	208	KNMNLEEKHFLRLHL	1	1	1	211.874	1003.23	771.084
TEX11	Testis-expressed protein 11	Q8IYF3	1	lactylation	K	282	YLDWDDTKYYDKALN	1	1	1	9047.04	8749.74	8401.25
PM20D2	Xaa-Arg dipeptidase	Q8IYS1	1	lactylation	K	281	YFRAPSMKELQVLTK	1	1	1	2159.1	3023.58	4051.02
CFAP46	Cilia- and flagella-associated protein 46	Q8IYW2	1	lactylation	K	575	RLGNENDKERIQIWA	1	1	1	6540.35	1	1
CFAP52	Cilia- and flagella-associated protein 52	Q8N1V2	1	lactylation	K	387	IDFMRDGKSIISAWN	0.999987	0.996593	0.997561	4281.52	4149.18	3290.85
LRRC71	Leucine-rich repeat-containing protein 71	Q8N4P6	2	lactylation	K	199	LCSSTLRKVSLEGNP	1	1	1	45024.8	48607.5	46918.2
LRRC71	Leucine-rich repeat-containing protein 71	Q8N4P6	2	lactylation	K	181	WKVGLTDKTLTTFIE	1	1	1	45024.8	48607.5	46918.2
SCCPDH	Saccharopine dehydrogenase-like oxidoreductase	Q8NBX0	1	lactylation	K	220	LRNVSNLKPVPLIGP	0.798004	0.822237	0.955532	1710.88	2219.78	2217.37
SPMIP6	Sperm microtubule inner protein 6	Q8NCR6	1	lactylation	K	122	YNSSCCNKYTTYLPR	1	1	1	3533.25	4320.99	2494.79
SPMIP6	Sperm microtubule inner protein 6	Q8NCR6	1	lactylation	K	30	TSIKEVYKDPPLCAW	NA	0.842519	NA	NA	1647.6	NA
CCDC168	Leucine-rich repeat transmembrane protein CCDC168	Q8NDH2	1	lactylation	K	2782	PYTSISPKIIRHKDK	NA	NA	0.98381	NA	NA	1055.07
CFAP43	Cilia- and flagella-associated protein 43	Q8NDM7	1	lactylation	K	1390	NEQKVKQKAADLLEM	1	1	1	22878.4	30383	35549.3
CFAP43	Cilia- and flagella-associated protein 43	Q8NDM7	1	lactylation	K	897	AVKGRALKCFHIPCV	0.999942	0.999866	0.999964	19719.3	16712.4	19940.5
ACRBP	Acrosin-binding protein	Q8NEB7	1	lactylation	K	449	WCARLATKGCEDVRV	NA	1	1	NA	1	1
NBEA	Neurobeachin	Q8NFP9	1	lactylation	K	2195	AFKKIDTKVLAYTEG	0.999953	1	0.999938	8400.59	8361.27	11821.9
ENKUR	Enkurin	Q8TC29	1	lactylation	K	133	VDKRTGDKHDLEPSG	0.925868	0.961738	0.995072	1092.19	1151.27	1593.34
SUN5	SUN domain-containing protein 5	Q8TC36	1	lactylation	K	95	LFNTCRCKLLCQKLM	0.955055	NA	NA	2709.98	NA	NA
GARIN3	Golgi-associated RAB2 interactor protein 3	Q8TC56	1	lactylation	K	143	EKQQLRLKLATGRTF	1	1	1	1194.99	1248.31	477.735
SPATA18	Mitochondria-eating protein	Q8TC71	1	lactylation	K	237	KKQLRNLKEEIAVLS	0.998589	0.997259	0.99998	7334.39	7198.43	8293.38
SPATA18	Mitochondria-eating protein	Q8TC71	1	lactylation	K	292	RPSPNRSKLSNVARK	1	1	1	7258.86	1	1
SPATA18	Mitochondria-eating protein	Q8TC71	1	lactylation	K	327	LLRRCIDKAETVQRI	1	1	1	1364.74	1	1
PNPT1	Polyribonucleotide nucleotidyltransferase 1, mitochondrial	Q8TCS8	1	lactylation	K	315	SRDEAVNKIRLDTEE	1	1	1	41229.4	13803	21338.9
HM13	Minor histocompatibility antigen H13	Q8TCT9	1	lactylation	K	61	SVRCARGKNASDMPE	1	1	1	729.673	1453.67	1410.36
DNAH3	Dynein axonemal heavy chain 3	Q8TD57	1	lactylation	K	1721	GGKTSAYKVLAAALG	NA	0.993059	0.948376	NA	2111.79	1397.74
IPO4	Importin-4	Q8TEX9	1	lactylation	K	867	PLLVCKTKQGCTVAE	0.999981	NA	NA	2738.31	NA	NA
TRAPPC12	Trafficking protein particle complex subunit 12	Q8WVT3	1	lactylation	K	510	KVKTVCSKILANLEQ	NA	0.785132	NA	NA	1	NA
RSPH1	Radial spoke head 1 homolog	Q8WYR4	1	lactylation	K	166	YQGKFLNKNPVGPGK	NA	0.991889	0.956899	NA	2112.7	1782.54
RSPH1	Radial spoke head 1 homolog	Q8WYR4	1	lactylation	K	162	LNHRYQGKFLNKNPV	0.987003	NA	NA	1457.63	NA	NA
NUP205	Nuclear pore complex protein Nup205	Q92621	1	lactylation	K	1042	AILNILEKGTEGRTG	1	1	1	10289	16057.9	14837
H2BC1	Histone H2B type 1-A	Q96A08	1	lactylation	K	36	KKRKRTRKESYSIYI	0.999663	0.751576	0.998949	2623.89	2093.04	2714.38
H2BC1	Histone H2B type 1-A	Q96A08	1	lactylation	K	7	_MPEVSSKGATISKK	1	NA	NA	262479	NA	NA
H2BC1	Histone H2B type 1-A	Q96A08	1	lactylation	K	87	SRLAHYSKRSTISSR	1	1	NA	18146	1	NA
IQCD	Dynein regulatory complex protein 10	Q96DY2	1	lactylation	K	231	QIIDTLEKELAERMK	NA	0.998896	0.999937	NA	796779	807711
SPACA9	Sperm acrosome-associated protein 9	Q96E40	1	lactylation	K	101	NNLLEKCKTLVSQSN	1	1	1	8682.4	8793.53	7871.33
SPACA9	Sperm acrosome-associated protein 9	Q96E40	1	lactylation	K	16	RSIEQKYKLFQQQQL	0.922352	NA	NA	4156.06	NA	NA
DAZAP1	DAZ-associated protein 1	Q96EP5	1	lactylation	K	103	RPKEGWQKGPRSDNS	1	1	1	1532.07	1	1
CLMN	Calmin	Q96JQ2	1	lactylation	K	315	ESTFVRIKETPSEQE	0.85641	NA	NA	1191.68	NA	NA
TEKT5	Tektin-5	Q96M29	1	lactylation	K	265	SAQCIDEKCFNLRNT	1	1	1	202519	202073	190236
TEKT5	Tektin-5	Q96M29	1	lactylation	K	467	TLCIDKEKCMGMRKT	0.999998	0.986269	0.952404	6560.8	3186.61	3046.83
TEKT5	Tektin-5	Q96M29	1	lactylation	K	389	MAKEGPLKVAQTRLE	1	1	1	1790.59	3576.53	2693.05
TEKT5	Tektin-5	Q96M29	1	lactylation	K	212	LVHDNVEKNLIREVD	1	1	1	1642.4	1937.64	1784.55
TEKT5	Tektin-5	Q96M29	1	lactylation	K	473	EKCMGMRKTFPCTPR	NA	1	1	NA	1	1545.11
TEKT5	Tektin-5	Q96M29	1	lactylation	K	304	KFSNDNIKHSQNMRA	1	1	NA	919.373	1	NA
CFAP57	Cilia- and flagella-associated protein 57	Q96MR6	1	lactylation	K	49	NVDQKWQKFIPGSEK	1	1	1	31510.5	32726.7	31504.8
NT5C1B	Cytosolic 5'-nucleotidase 1B	Q96P26	1	lactylation	K	357	GPAFRFVKALQYVNA	1	1	1	31443.1	30155	29853.8
TSSK2	Testis-specific serine/threonine-protein kinase 2	Q96PF2	1	lactylation	K	246	KNLTCECKDLIYRML	1	1	1	2534.07	2139.83	3882.75
CIMAP1A	Ciliary microtubule associated protein 1A	Q96PU9	1	lactylation	K	81	PKILRTGKDLGPAYS	1	1	1	126863	124186	135175
CIMAP1A	Ciliary microtubule associated protein 1A	Q96PU9	1	lactylation	K	196	DVRVTKFKAPQYTMA	1	1	1	5925.49	10721.6	8755.74
LRRC37B	Leucine-rich repeat-containing protein 37B	Q96QE4	1	lactylation	K	494	EVTGPPTKLESSQDS	0.999439	0.999233	0.863769	3257.74	3629.53	3625.98
PCYT2	Ethanolamine-phosphate cytidylyltransferase	Q99447	1	lactylation	K	66	DEEIAKHKGPPVFTQ	1	1	1	31486.2	40585.7	35519.8
NAP1L4	Nucleosome assembly protein 1-like 4	Q99733	1	lactylation	K	140	LAGDMKSKVVVTEKA	0.998085	NA	NA	1471.07	NA	NA
WDR77	Methylosome protein WDR77	Q9BQA1	1	lactylation	K	3	_____MRKETPPPLV	1	1	1	270.036	394.725	344.713
ZPBP	Zona pellucida-binding protein 1	Q9BS86	1	lactylation	K	79	AYVMLHQKSPHVLCV	1	1	1	11803.2	17111.8	16781.7
TEKT3	Tektin-3	Q9BXF9	1	lactylation	K	270	TAYRIDDKCHHLRNT	1	1	1	4913.44	221.376	3930.35
TEKT3	Tektin-3	Q9BXF9	1	lactylation	K	360	ETADAKNKIQTHLAK	0.999979	NA	0.915121	5213.81	NA	1250.9
TEKT3	Tektin-3	Q9BXF9	1	lactylation	K	137	DKYQQTRKTQADTTQ	1	1	1	540.454	1	1
SPANXD	Sperm protein associated with the nucleus on the X chromosome D;Sperm protein associated with the nucleus on the X chromosome C	Q9BXN6	1	lactylation	K	43	QPAPKKLKTSESSTI	1	1	1	6131.23	7307.32	7545.31
SPANXD	Sperm protein associated with the nucleus on the X chromosome D;Sperm protein associated with the nucleus on the X chromosome C	Q9NY87	1	lactylation	K	43	QPAPKKLKTSESSTI	1	1	1	6131.23	7307.32	7545.31
SPANXD	Sperm protein associated with the nucleus on the X chromosome D;Sperm protein associated with the nucleus on the X chromosome C	Q9BXN6	1	lactylation	K	3	_____MDKQSSAGGV	1	0.988699	0.999999	27353.8	1541.33	2677.13
SPANXD	Sperm protein associated with the nucleus on the X chromosome D;Sperm protein associated with the nucleus on the X chromosome C	Q9NY87	1	lactylation	K	3	_____MDKQSSAGGV	1	0.988699	0.999999	27353.8	1541.33	2677.13
LDHAL6B	L-lactate dehydrogenase A-like 6B	Q9BYZ2	1	lactylation	K	167	QRNVAIFKLMISSIV	0.999957	0.999811	0.990161	15609.2	14152.6	12788.5
DOCK9	Dedicator of cytokinesis protein 9	Q9BZ29	1	lactylation	K	1834	EISQRLLKLYSDKFG	0.903607	NA	NA	4648.26	NA	NA
TSGA10	Testis-specific gene 10 protein	Q9BZW7	1	lactylation	K	241	KIMCLDEKIDNFTRQ	1	1	1	74787.5	76173.1	80536
TSGA10	Testis-specific gene 10 protein	Q9BZW7	1	lactylation	K	42	ELKCMLEKYERHLAE	1	1	1	8607.46	12290.2	13044.5
TSGA10	Testis-specific gene 10 protein	Q9BZW7	1	lactylation	K	212	LLYENTEKDLSDTQR	1	1	1	6090.09	7296.47	6113.88
TSGA10	Testis-specific gene 10 protein	Q9BZW7	1	lactylation	K	296	ESLAMKEKTISGMKN	0.991394	NA	NA	17370.1	NA	NA
TSGA10	Testis-specific gene 10 protein	Q9BZW7	1	lactylation	K	279	CLQACLDKKSENIAS	NA	NA	0.927753	NA	NA	4921.46
TSGA10	Testis-specific gene 10 protein	Q9BZW7	1	lactylation	K	225	QRHLAKKKYELQLTQ	NA	0.99286	0.991822	NA	1864.03	2670.66
TSGA10	Testis-specific gene 10 protein	Q9BZW7	1	lactylation	K	27	NCDVELLKTTTRDRE	1	1	1	1863.41	2004	590.467
TSGA10	Testis-specific gene 10 protein	Q9BZW7	1	lactylation	K	197	ESELGRQKAENNSLR	NA	1	1	NA	188.572	1
ROPN1B	Ropporin-1B	Q9BZX4	1	lactylation	K	19	PELPKMLKEFAKAAI	0.999998	1	0.999988	55517	42960	49024.7
ROPN1B	Ropporin-1B	Q9BZX4	1	lactylation	K	23	KMLKEFAKAAIRAQP	1	1	1	38727.2	28741.8	30902.9
LRRCC1	Leucine-rich repeat and coiled-coil domain-containing protein 1	Q9C099	1	lactylation	K	476	LLTTDRLKEIIFRER	1	1	1	3432.99	3456.6	3790.62
LRRCC1	Leucine-rich repeat and coiled-coil domain-containing protein 1	Q9C099	1	lactylation	K	803	RENECLRKTNESDSD	1	1	1	1197.16	1	1
IQCN	IQ domain-containing protein N	Q9H0B3	1	lactylation	K	1157	HHTRSCLKNTEALLG	1	1	1	8156.72	7338.74	7942.79
RSPH6A	Radial spoke head protein 6 homolog A	Q9H0K4	1	lactylation	K	331	FRIFLAMKQLVEQQP	1	1	1	41829.7	37427	37832.6
DEFB129	Beta-defensin 129	Q9H1M3	1	lactylation	K	58	KKCCVGPKVVKLIKN	0.822346	NA	NA	2872.39	NA	NA
DEFB129	Beta-defensin 129	Q9H1M3	1	lactylation	K	52	IQKCKMKKCCVGPKV	0.901117	NA	NA	403.926	NA	NA
YTHDC2	3'-5' RNA helicase YTHDC2	Q9H6S0	1	lactylation	K	712	DSGKVKEKSFDALNF	0.939063	0.794053	NA	2234.57	2509.93	NA
CCSER2	Serine-rich coiled-coil domain-containing protein 2	Q9H7U1	2	lactylation	K	115	NGIKGGLKSVSLFTS	1	1	1	715249	653552	697218
CCSER2	Serine-rich coiled-coil domain-containing protein 2	Q9H7U1	2	lactylation	K	111	MFDKNGIKGGLKSVS	1	1	1	715249	653552	697218
ROPN1	Ropporin-1A	Q9HAT0	1	lactylation	K	73	ELTPELLKILHSQVA	1	1	1	139986	156470	165235
CSNK1G1	Casein kinase I isoform gamma-1	Q9HCP0	1	lactylation	K	49	PNFRVGKKIGCGNFG	1	1	1	2121.9	4541.21	3688.39
ACOT13	Acyl-coenzyme A thioesterase 13	Q9NPJ3	1	lactylation	K	127	LTNKATGKLIAQGRH	1	1	NA	1	1	NA
BIRC6	Baculoviral IAP repeat-containing protein 6	Q9NR09	1	lactylation	K	3455	DRIQALLKWVSDSAR	1	1	1	77.57	394.282	770.192
SPANXB1	Sperm protein associated with the nucleus on the X chromosome B1	Q9NS25	1	lactylation	K	49	QPAPKKMKTSESSTI	1	1	1	3993.27	1373.49	2126.44
OLA1	Obg-like ATPase 1	Q9NTK5	1	lactylation	K	83	QYHKPASKIPAFLNV	1	0.999884	0.999999	31240.4	30347.8	34289.7
SPATA6	Spermatogenesis-associated protein 6	Q9NWH7	1	lactylation	K	388	DRVKNVLKSHQAHQR	NA	1	1	NA	1	1
ANKMY1	Ankyrin repeat and MYND domain-containing protein 1	Q9P2S6	1	lactylation	K	280	EWICRILKDNFASAD	0.992597	0.998893	0.977848	579.968	928.534	948.745
CCDC39	Coiled-coil domain-containing protein 39	Q9UFE4	1	lactylation	K	684	EGDCLDAKINKAEKE	NA	0.996422	NA	NA	1165.44	NA
DNAH17	Dynein axonemal heavy chain 17	Q9UFH2	1	lactylation	K	159	MSGKIKGKTLLPIPE	1	1	1	20703.5	5365.04	28619.2
ATP5IF1	ATPase inhibitor, mitochondrial	Q9UII2	1	lactylation	K	49	EAGGAFGKREQAEEE	1	1	1	2476.64	1	1
HERC5	E3 ISG15--protein ligase HERC5	Q9UII4	1	lactylation	K	541	LQESTFSKLVQMFKT	1	1	1	2780.16	7166.62	437.422
DKKL1	Dickkopf-like protein 1	Q9UK85	1	lactylation	K	229	HSRLSPRKTHLLYIL	NA	1	1	NA	1	1
OAZ3	Ornithine decarboxylase antizyme 3	Q9UMX2	1	lactylation	K	60	CYKSITYKEEEDLTL	1	1	1	1838.01	1636.16	1132.73
RUVBL2	RuvB-like 2	Q9Y230	1	lactylation	K	9	ATVTATTKVPEIRDV	1	1	1	2362.78	2572.05	2037.63
EIF3L	Eukaryotic translation initiation factor 3 subunit L	Q9Y262	1	lactylation	K	267	YGRHSLYKMLGYFSL	1	1	1	109666	102788	126376
RUVBL1	RuvB-like 1	Q9Y265	1	lactylation	K	171	AKGTKQLKLDPSIFE	1	0.999925	1	24927.9	30097.2	30592.1
VDAC3	Voltage-dependent anion-selective channel protein 3	Q9Y277	1	lactylation	K	63	GNLETKYKVCNYGLT	1	1	1	83681	87346.8	82488.7
VDAC3	Voltage-dependent anion-selective channel protein 3	Q9Y277	1	lactylation	K	115	GKKSGKLKASYKRDC	0.999674	NA	NA	34304.1	NA	NA
VDAC3	Voltage-dependent anion-selective channel protein 3	Q9Y277	1	lactylation	K	20	AAKDVFNKGYGFGMV	0.998528	0.998527	0.997755	5905.09	6278.01	6273.41
VDAC3	Voltage-dependent anion-selective channel protein 3	Q9Y277	1	lactylation	K	236	CRTSLSAKVNNASLI	NA	NA	0.826349	NA	NA	6986.12
VDAC3	Voltage-dependent anion-selective channel protein 3	Q9Y277	1	lactylation	K	163	SFDTAKSKLSQNNFA	0.982561	0.998673	0.943173	1891.72	2011.86	1468.13
VDAC3	Voltage-dependent anion-selective channel protein 3	Q9Y277	1	lactylation	K	15	CDLGKAAKDVFNKGY	0.81584	NA	NA	2920.3	NA	NA
