# Supplementary material for: Lactylated Proteomic Analysis Reveals Functional Implications of Lysine Lactylation In Asthenozoospermia
Source: Mol Cell Proteomics. 2025 Nov 4;24(12):101439. doi: 10.1016/j.mcpro.2025.101439 (PMC12702358; doi:10.1016/j.mcpro.2025.101439)
Supplement: Supplemental Table S2 [file mmc2.xlsx]

## Sheet: Sheet1
Supplemental Table 2. Frequencies of amino acids surrounding human sperm protein lactylation sites
AA	Upstream	Upstream	Upstream	Upstream	Upstream	Upstream	Upstream	Modification site	Downstream	Downstream	Downstream	Downstream	Downstream	Downstream	Downstream
	-7	-6	-5	-4	-3	-2	-1	0	1	2	3	4	5	6	7
A	38	39	38	31	41	48	42	0	42	42	39	43	40	36	39
C	14	19	15	22	20	14	11	0	15	14	15	16	17	18	10
D	32	30	30	25	26	31	25	0	37	26	24	28	20	30	26
E	41	36	33	44	38	34	53	0	49	43	42	37	35	35	43
F	12	14	15	13	18	32	8	0	16	20	13	23	22	12	14
G	41	41	29	26	35	33	46	0	58	36	38	43	41	28	33
H	12	14	18	13	19	9	17	0	8	17	19	10	14	10	9
I	23	23	24	26	40	31	18	0	30	32	28	19	29	26	46
K	44	50	61	54	40	51	27	557	8	18	20	37	46	51	39
L	45	47	53	48	52	50	53	0	42	65	50	37	42	41	39
M	12	12	28	16	14	14	18	0	9	12	8	14	16	18	10
N	23	23	27	19	22	20	28	0	21	21	18	20	25	21	27
P	17	22	18	28	23	20	20	0	10	29	33	25	28	20	25
Q	33	30	32	39	21	27	36	0	29	35	33	32	28	27	25
R	33	29	29	36	33	23	37	0	22	29	23	23	31	40	33
S	43	38	31	41	36	36	38	0	40	35	44	69	46	49	44
T	27	20	30	27	37	34	30	0	47	26	50	20	28	43	24
U	0	0	0	0	0	1	0	0	0	0	0	0	0	0	0
V	23	35	26	31	29	34	27	0	42	35	33	33	25	29	46
W	5	6	2	3	3	4	5	0	6	2	5	4	4	6	5
Y	22	15	12	11	7	11	18	0	25	17	18	19	15	11	14
