# Supplementary material for: Lactylated Proteomic Analysis Reveals Functional Implications of Lysine Lactylation In Asthenozoospermia
Source: Mol Cell Proteomics. 2025 Nov 4;24(12):101439. doi: 10.1016/j.mcpro.2025.101439 (PMC12702358; doi:10.1016/j.mcpro.2025.101439)
Supplement: Supplemental Table S3 [file mmc3.xlsx]

## Sheet: BP
Supplemental Table 3. Enriched terms of biological processes (BP) in human sperm lactylated proteins by GO analysis
ONTOLOGY	ID	Description	GeneRatio	BgRatio	p.adjust	Gene
BP	GO:0007286	spermatid development	26/193	177/18800	2.24113e-19	CABYR/SEMG1/HSPA2/RAN/H3-3A/SEMG2/SYCP1/ODF2/FSIP2/DPY19L2/TSSK4/CFAP65/H1-7/CFAP43/SUN5/RSPH1/H2BC1/TSSK2/ZPBP/ROPN1B/RSPH6A/YTHDC2/ROPN1/SPANXB1/ACRBP/SPINK2
BP	GO:0048515	spermatid differentiation	26/193	183/18800	2.70533e-19	CABYR/SEMG1/HSPA2/RAN/H3-3A/SEMG2/SYCP1/ODF2/FSIP2/DPY19L2/TSSK4/CFAP65/H1-7/CFAP43/SUN5/RSPH1/H2BC1/TSSK2/ZPBP/ROPN1B/RSPH6A/YTHDC2/ROPN1/SPANXB1/ACRBP/SPINK2
BP	GO:0001539	cilium or flagellum-dependent cell motility	23/193	151/18800	7.94604e-18	GAPDHS/SEMG1/PGK2/LDHC/SEMG2/FSIP2/AKAP4/TSSK4/CFAP65/CCDC65/CFAP46/CFAP52/CFAP43/ENKUR/TEKT5/TEKT3/ROPN1B/RSPH6A/ROPN1/DNAH17/DNAH3/CCDC39/ATP1A4
BP	GO:0060285	cilium-dependent cell motility	23/193	151/18800	7.94604e-18	GAPDHS/SEMG1/PGK2/LDHC/SEMG2/FSIP2/AKAP4/TSSK4/CFAP65/CCDC65/CFAP46/CFAP52/CFAP43/ENKUR/TEKT5/TEKT3/ROPN1B/RSPH6A/ROPN1/DNAH17/DNAH3/CCDC39/ATP1A4
BP	GO:0003341	cilium movement	24/193	187/18800	5.67561e-17	GAPDHS/CABYR/SEMG1/PGK2/LDHC/SEMG2/SPA17/FSIP2/AKAP4/TSSK4/CFAP65/CCDC65/CFAP46/CFAP52/CFAP43/ENKUR/TEKT5/TEKT3/ROPN1B/RSPH6A/ROPN1/DNAH17/CCDC39/ATP1A4
BP	GO:0007281	germ cell development	28/193	299/18800	1.95092e-16	CABYR/SEMG1/MDK/HSPA2/RAN/H3-3A/SEMG2/SYCP1/ODF2/FSIP2/DPY19L2/TSSK4/CFAP65/H1-7/CFAP43/SUN5/RSPH1/H2BC1/TSSK2/WDR77/ZPBP/ROPN1B/RSPH6A/YTHDC2/ROPN1/SPANXB1/ACRBP/SPINK2
BP	GO:0060294	cilium movement involved in cell motility	20/193	138/18800	4.47359e-15	GAPDHS/SEMG1/PGK2/LDHC/SEMG2/FSIP2/AKAP4/TSSK4/CFAP65/CFAP46/CFAP52/CFAP43/ENKUR/TEKT5/TEKT3/ROPN1B/RSPH6A/ROPN1/CCDC39/ATP1A4
BP	GO:0022412	cellular process involved in reproduction in multicellular organism	30/193	406/18800	5.71857e-15	CABYR/SEMG1/MDK/HSPA2/RAN/H3-3A/SEMG2/SYCP1/ODF2/FSIP2/DPY19L2/TSSK4/CFAP65/H1-7/TEX11/CFAP43/SUN5/RSPH1/H2BC1/TSSK2/WDR77/ZPBP/ROPN1B/RSPH6A/YTHDC2/ROPN1/SPANXB1/UBB/ACRBP/SPINK2
BP	GO:0007018	microtubule-based movement	29/193	395/18800	2.17573e-14	GAPDHS/CABYR/SEMG1/PGK2/LDHC/HSPA8/SEMG2/SPA17/FSIP2/AKAP4/TSSK4/CFAP65/KIF21A/DNAH10/CCDC65/CFAP46/CFAP52/CFAP43/ENKUR/TEKT5/TEKT3/ROPN1B/RSPH6A/ROPN1/DNAH17/UBB/DNAH3/CCDC39/ATP1A4
BP	GO:0030317	flagellated sperm motility	17/193	122/18800	1.65718e-12	GAPDHS/SEMG1/PGK2/LDHC/SEMG2/FSIP2/AKAP4/TSSK4/CFAP65/CFAP52/CFAP43/ENKUR/TEKT3/ROPN1B/ROPN1/CCDC39/ATP1A4
BP	GO:0097722	sperm motility	17/193	122/18800	1.65718e-12	GAPDHS/SEMG1/PGK2/LDHC/SEMG2/FSIP2/AKAP4/TSSK4/CFAP65/CFAP52/CFAP43/ENKUR/TEKT3/ROPN1B/ROPN1/CCDC39/ATP1A4
BP	GO:0006090	pyruvate metabolic process	15/193	106/18800	4.85352e-11	GAPDHS/ALDOA/GAPDH/ENO1/PGK2/LDHC/PFKM/PDHA1/DLAT/VDAC1/PFKP/LDHAL6B/PGAM2/PDHA2/PKM
BP	GO:0009566	fertilization	18/193	196/18800	3.40949e-10	FAM170A/AKAP3/ALDOA/TCP1/MYH9/VDAC2/CCT8/H3-3A/SPA17/AKAP4/TSSK4/TEX11/ZPBP/ROPN1B/CCT2/ACRBP/DKKL1/ATP1A4
BP	GO:0044782	cilium organization	20/193	384/18800	5.01696e-07	CFAP410/DYNLL1/ODF2/FSIP2/AKAP4/CFAP65/CCDC65/CFAP46/CFAP52/CFAP43/RSPH1/TEKT5/TEKT3/ROPN1B/RSPH6A/ROPN1/DNAH17/VDAC3/SPATA6/CCDC39
BP	GO:0046034	ATP metabolic process	17/193	273/18800	5.40752e-07	GAPDHS/SLC25A12/ALDOA/GAPDH/ENO1/PGK2/LDHC/PFKM/HSPA8/UQCRB/ATP5F1A/PFKP/OLA1/ATP5IF1/PGAM2/SDHA/PKM
BP	GO:0007338	single fertilization	13/193	155/18800	1.1116e-06	AKAP3/ALDOA/TCP1/MYH9/VDAC2/CCT8/H3-3A/SPA17/AKAP4/ZPBP/ROPN1B/CCT2/DKKL1
BP	GO:0006163	purine nucleotide metabolic process	19/193	394/18800	3.62058e-06	GAPDHS/SLC25A12/ALDOA/GAPDH/ENO1/PGK2/LDHC/PFKM/PDHA1/DLAT/ATP5F1A/ACSL1/DLST/RAN/PFKP/NT5C1B/PGAM2/PDHA2/PKM
BP	GO:0060271	cilium assembly	18/193	355/18800	3.78723e-06	CFAP410/DYNLL1/ODF2/FSIP2/AKAP4/CFAP65/CCDC65/CFAP46/CFAP52/CFAP43/RSPH1/TEKT5/TEKT3/RSPH6A/DNAH17/VDAC3/SPATA6/CCDC39
BP	GO:0006091	generation of precursor metabolites and energy	21/193	494/18800	5.0872e-06	GAPDHS/SLC25A12/ALDOA/GAPDH/ENO1/PGK2/PFKM/PDHA1/DLAT/UQCRB/ATP5F1A/PPP1CC/DLST/PFKP/PTGES3/PNPT1/ATP5IF1/PGAM2/PDHA2/SDHA/PKM
BP	GO:0009150	purine ribonucleotide metabolic process	18/193	366/18800	5.42327e-06	GAPDHS/SLC25A12/ALDOA/GAPDH/ENO1/PGK2/LDHC/PFKM/PDHA1/DLAT/ATP5F1A/ACSL1/DLST/RAN/PFKP/PGAM2/PDHA2/PKM
BP	GO:0072521	purine-containing compound metabolic process	19/193	416/18800	6.9244e-06	GAPDHS/SLC25A12/ALDOA/GAPDH/ENO1/PGK2/LDHC/PFKM/PDHA1/DLAT/ATP5F1A/ACSL1/DLST/RAN/PFKP/NT5C1B/PGAM2/PDHA2/PKM
BP	GO:0009259	ribonucleotide metabolic process	18/193	384/18800	1.01653e-05	GAPDHS/SLC25A12/ALDOA/GAPDH/ENO1/PGK2/LDHC/PFKM/PDHA1/DLAT/ATP5F1A/ACSL1/DLST/RAN/PFKP/PGAM2/PDHA2/PKM
BP	GO:0019693	ribose phosphate metabolic process	18/193	394/18800	1.42728e-05	GAPDHS/SLC25A12/ALDOA/GAPDH/ENO1/PGK2/LDHC/PFKM/PDHA1/DLAT/ATP5F1A/ACSL1/DLST/RAN/PFKP/PGAM2/PDHA2/PKM
BP	GO:0006096	glycolytic process	9/193	81/18800	1.4335e-05	GAPDHS/ALDOA/GAPDH/ENO1/PGK2/PFKM/PFKP/PGAM2/PKM
BP	GO:0006757	ATP generation from ADP	9/193	82/18800	1.53224e-05	GAPDHS/ALDOA/GAPDH/ENO1/PGK2/PFKM/PFKP/PGAM2/PKM
BP	GO:0007339	binding of sperm to zona pellucida	7/193	41/18800	1.64593e-05	ALDOA/TCP1/VDAC2/CCT8/SPA17/ZPBP/CCT2
BP	GO:0019318	hexose metabolic process	14/193	242/18800	1.89384e-05	GAPDHS/SLC25A12/ALDOA/GAPDH/ENO1/PGK2/PFKM/PDHA1/DLAT/FABP5/PFKP/PFKFB3/PGAM2/PDHA2
BP	GO:0035082	axoneme assembly	9/193	87/18800	2.29117e-05	FSIP2/CFAP65/CCDC65/CFAP46/CFAP43/RSPH1/RSPH6A/DNAH17/CCDC39
BP	GO:1904874	positive regulation of telomerase RNA localization to Cajal body	5/193	15/18800	2.44728e-05	TCP1/CCT8/RUVBL2/RUVBL1/CCT2
BP	GO:0046031	ADP metabolic process	9/193	90/18800	2.8676e-05	GAPDHS/ALDOA/GAPDH/ENO1/PGK2/PFKM/PFKP/PGAM2/PKM
BP	GO:0001578	microtubule bundle formation	10/193	118/18800	2.94e-05	FSIP2/CFAP65/CCDC65/CFAP46/CFAP43/RSPH1/RSPH6A/CCSER2/DNAH17/CCDC39
BP	GO:0005996	monosaccharide metabolic process	14/193	261/18800	3.99636e-05	GAPDHS/SLC25A12/ALDOA/GAPDH/ENO1/PGK2/PFKM/PDHA1/DLAT/FABP5/PFKP/PFKFB3/PGAM2/PDHA2
BP	GO:0035036	sperm-egg recognition	7/193	49/18800	4.623e-05	ALDOA/TCP1/VDAC2/CCT8/SPA17/ZPBP/CCT2
BP	GO:0009117	nucleotide metabolic process	19/193	487/18800	4.81725e-05	GAPDHS/SLC25A12/ALDOA/GAPDH/ENO1/PGK2/LDHC/PFKM/PDHA1/DLAT/ATP5F1A/ACSL1/DLST/RAN/PFKP/NT5C1B/PGAM2/PDHA2/PKM
BP	GO:0006165	nucleoside diphosphate phosphorylation	9/193	99/18800	5.48556e-05	GAPDHS/ALDOA/GAPDH/ENO1/PGK2/PFKM/PFKP/PGAM2/PKM
BP	GO:1904872	regulation of telomerase RNA localization to Cajal body	5/193	18/18800	5.48556e-05	TCP1/CCT8/RUVBL2/RUVBL1/CCT2
BP	GO:0006753	nucleoside phosphate metabolic process	19/193	495/18800	5.58307e-05	GAPDHS/SLC25A12/ALDOA/GAPDH/ENO1/PGK2/LDHC/PFKM/PDHA1/DLAT/ATP5F1A/ACSL1/DLST/RAN/PFKP/NT5C1B/PGAM2/PDHA2/PKM
BP	GO:0046939	nucleotide phosphorylation	9/193	100/18800	5.58307e-05	GAPDHS/ALDOA/GAPDH/ENO1/PGK2/PFKM/PFKP/PGAM2/PKM
BP	GO:0006006	glucose metabolic process	12/193	201/18800	6.1498e-05	GAPDHS/SLC25A12/GAPDH/ENO1/PGK2/PFKM/PDHA1/DLAT/FABP5/PFKP/PGAM2/PDHA2
BP	GO:0009135	purine nucleoside diphosphate metabolic process	9/193	103/18800	6.1498e-05	GAPDHS/ALDOA/GAPDH/ENO1/PGK2/PFKM/PFKP/PGAM2/PKM
BP	GO:0009179	purine ribonucleoside diphosphate metabolic process	9/193	103/18800	6.1498e-05	GAPDHS/ALDOA/GAPDH/ENO1/PGK2/PFKM/PFKP/PGAM2/PKM
BP	GO:0090670	RNA localization to Cajal body	5/193	19/18800	6.1498e-05	TCP1/CCT8/RUVBL2/RUVBL1/CCT2
BP	GO:0090671	telomerase RNA localization to Cajal body	5/193	19/18800	6.1498e-05	TCP1/CCT8/RUVBL2/RUVBL1/CCT2
BP	GO:0090672	telomerase RNA localization	5/193	19/18800	6.1498e-05	TCP1/CCT8/RUVBL2/RUVBL1/CCT2
BP	GO:0090685	RNA localization to nucleus	5/193	19/18800	6.1498e-05	TCP1/CCT8/RUVBL2/RUVBL1/CCT2
BP	GO:0044458	motile cilium assembly	7/193	57/18800	9.52438e-05	FSIP2/AKAP4/CFAP65/CFAP43/RSPH6A/SPATA6/CCDC39
BP	GO:0006457	protein folding	12/193	212/18800	0.000102982	HSP90AA1/CLU/HSPA8/HSP90B1/TCP1/CALR/CCT8/HSPA2/B2M/PTGES3/RUVBL2/CCT2
BP	GO:0009185	ribonucleoside diphosphate metabolic process	9/193	112/18800	0.00011486	GAPDHS/ALDOA/GAPDH/ENO1/PGK2/PFKM/PFKP/PGAM2/PKM
BP	GO:0019731	antibacterial humoral response	7/193	60/18800	0.000127264	H2BC12/LTF/SLPI/SEMG1/CAMP/SEMG2/PGC
BP	GO:0016052	carbohydrate catabolic process	10/193	152/18800	0.000185563	GAPDHS/SLC25A12/ALDOA/GAPDH/ENO1/PGK2/PFKM/PFKP/PGAM2/PKM
BP	GO:0009988	cell-cell recognition	7/193	69/18800	0.000315998	ALDOA/TCP1/VDAC2/CCT8/SPA17/ZPBP/CCT2
BP	GO:0061077	chaperone-mediated protein folding	7/193	70/18800	0.000341393	CLU/HSPA8/TCP1/CCT8/HSPA2/PTGES3/CCT2
BP	GO:0009132	nucleoside diphosphate metabolic process	9/193	130/18800	0.000355747	GAPDHS/ALDOA/GAPDH/ENO1/PGK2/PFKM/PFKP/PGAM2/PKM
BP	GO:0006099	tricarboxylic acid cycle	5/193	31/18800	0.000638887	PDHA1/DLAT/DLST/PDHA2/SDHA
BP	GO:0048240	sperm capacitation	5/193	31/18800	0.000638887	CABYR/SEMG1/SEMG2/ROPN1B/ROPN1
BP	GO:0061684	chaperone-mediated autophagy	4/193	16/18800	0.000753894	HSP90AA1/CLU/HSPA8/EEF1A1
BP	GO:0019730	antimicrobial humoral response	8/193	122/18800	0.00157604	H2BC12/LTF/SLPI/SEMG1/GAPDH/CAMP/SEMG2/PGC
BP	GO:0006007	glucose catabolic process	4/193	20/18800	0.00187637	SLC25A12/ENO1/PFKM/PFKP
BP	GO:0003352	regulation of cilium movement	5/193	39/18800	0.00188818	SEMG1/SEMG2/CCDC65/CFAP43/CCDC39
BP	GO:0009152	purine ribonucleotide biosynthetic process	9/193	170/18800	0.00264611	SLC25A12/ALDOA/ENO1/LDHC/PDHA1/DLAT/ATP5F1A/ACSL1/PDHA2
BP	GO:0051702	biological process involved in interaction with symbiont	7/193	101/18800	0.00314395	FN1/LTF/GAPDH/HSPA8/CFL1/CAMP/YTHDC2
BP	GO:0051131	chaperone-mediated protein complex assembly	4/193	23/18800	0.00314395	HSP90AA1/CLU/PTGES3/CCT2
BP	GO:0042026	protein refolding	4/193	24/18800	0.00366881	HSP90AA1/HSPA8/HSPA2/B2M
BP	GO:0009260	ribonucleotide biosynthetic process	9/193	184/18800	0.00428027	SLC25A12/ALDOA/ENO1/LDHC/PDHA1/DLAT/ATP5F1A/ACSL1/PDHA2
BP	GO:0030388	fructose 1,6-bisphosphate metabolic process	3/193	10/18800	0.00428027	ALDOA/PFKM/PFKP
BP	GO:1900003	regulation of serine-type endopeptidase activity	3/193	10/18800	0.00428027	SEMG1/SEMG2/SPINK2
BP	GO:1902571	regulation of serine-type peptidase activity	3/193	10/18800	0.00428027	SEMG1/SEMG2/SPINK2
BP	GO:1904851	positive regulation of establishment of protein localization to telomere	3/193	10/18800	0.00428027	TCP1/CCT8/CCT2
BP	GO:0015980	energy derivation by oxidation of organic compounds	12/193	321/18800	0.00430592	SLC25A12/PFKM/PDHA1/DLAT/UQCRB/ATP5F1A/PPP1CC/DLST/PTGES3/PNPT1/PDHA2/SDHA
BP	GO:0070199	establishment of protein localization to chromosome	4/193	26/18800	0.00457158	TCP1/CCT8/RUVBL2/CCT2
BP	GO:0046390	ribose phosphate biosynthetic process	9/193	191/18800	0.00496874	SLC25A12/ALDOA/ENO1/LDHC/PDHA1/DLAT/ATP5F1A/ACSL1/PDHA2
BP	GO:0061844	antimicrobial humoral immune response mediated by antimicrobial peptide	6/193	79/18800	0.00496874	H2BC12/LTF/SEMG1/GAPDH/CAMP/PGC
BP	GO:0006086	acetyl-CoA biosynthetic process from pyruvate	3/193	11/18800	0.00496874	PDHA1/DLAT/PDHA2
BP	GO:0006735	NADH regeneration	3/193	11/18800	0.00496874	ENO1/PFKM/PFKP
BP	GO:0061621	canonical glycolysis	3/193	11/18800	0.00496874	ENO1/PFKM/PFKP
BP	GO:0061718	glucose catabolic process to pyruvate	3/193	11/18800	0.00496874	ENO1/PFKM/PFKP
BP	GO:0070203	regulation of establishment of protein localization to telomere	3/193	11/18800	0.00496874	TCP1/CCT8/CCT2
BP	GO:1904869	regulation of protein localization to Cajal body	3/193	11/18800	0.00496874	TCP1/CCT8/CCT2
BP	GO:1904871	positive regulation of protein localization to Cajal body	3/193	11/18800	0.00496874	TCP1/CCT8/CCT2
BP	GO:0006164	purine nucleotide biosynthetic process	9/193	192/18800	0.00501696	SLC25A12/ALDOA/ENO1/LDHC/PDHA1/DLAT/ATP5F1A/ACSL1/PDHA2
BP	GO:0006403	RNA localization	9/193	196/18800	0.005744	TCP1/CCT8/RAN/PNPT1/NUP205/RUVBL2/RUVBL1/CCT2/NUP188
BP	GO:0009205	purine ribonucleoside triphosphate metabolic process	6/193	82/18800	0.005744	SLC25A12/ALDOA/ENO1/LDHC/ATP5F1A/RAN
BP	GO:0019674	NAD metabolic process	4/193	29/18800	0.00597036	SLC25A12/ENO1/PFKM/PFKP
BP	GO:0070202	regulation of establishment of protein localization to chromosome	3/193	12/18800	0.00597036	TCP1/CCT8/CCT2
BP	GO:1903405	protein localization to nuclear body	3/193	12/18800	0.00597036	TCP1/CCT8/CCT2
BP	GO:1904816	positive regulation of protein localization to chromosome, telomeric region	3/193	12/18800	0.00597036	TCP1/CCT8/CCT2
BP	GO:1904867	protein localization to Cajal body	3/193	12/18800	0.00597036	TCP1/CCT8/CCT2
BP	GO:0060632	regulation of microtubule-based movement	5/193	54/18800	0.00613953	SEMG1/SEMG2/CCDC65/CFAP43/CCDC39
BP	GO:0006734	NADH metabolic process	4/193	30/18800	0.00638311	SLC25A12/ENO1/PFKM/PFKP
BP	GO:0072522	purine-containing compound biosynthetic process	9/193	202/18800	0.00651406	SLC25A12/ALDOA/ENO1/LDHC/PDHA1/DLAT/ATP5F1A/ACSL1/PDHA2
BP	GO:0009144	purine nucleoside triphosphate metabolic process	6/193	87/18800	0.00715495	SLC25A12/ALDOA/ENO1/LDHC/ATP5F1A/RAN
BP	GO:0035092	sperm DNA condensation	3/193	13/18800	0.00720592	SYCP1/H1-7/H2BC1
BP	GO:0061620	glycolytic process through glucose-6-phosphate	3/193	13/18800	0.00720592	ENO1/PFKM/PFKP
BP	GO:0006754	ATP biosynthetic process	5/193	57/18800	0.007423	SLC25A12/ALDOA/ENO1/LDHC/ATP5F1A
BP	GO:0009199	ribonucleoside triphosphate metabolic process	6/193	89/18800	0.00767375	SLC25A12/ALDOA/ENO1/LDHC/ATP5F1A/RAN
BP	GO:0044788	modulation by host of viral process	4/193	32/18800	0.00767375	LTF/HSPA8/CFL1/YTHDC2
BP	GO:0033044	regulation of chromosome organization	9/193	212/18800	0.00829885	TCP1/CCT8/H3-3A/CUL3/RUVBL2/RUVBL1/NBN/CCT2/TRAPPC12
BP	GO:0006084	acetyl-CoA metabolic process	4/193	33/18800	0.00829885	PDHA1/DLAT/DLST/PDHA2
BP	GO:0044794	positive regulation by host of viral process	3/193	14/18800	0.00829885	HSPA8/CFL1/YTHDC2
BP	GO:0061615	glycolytic process through fructose-6-phosphate	3/193	14/18800	0.00829885	ENO1/PFKM/PFKP
BP	GO:1904814	regulation of protein localization to chromosome, telomeric region	3/193	14/18800	0.00829885	TCP1/CCT8/CCT2
BP	GO:1990173	protein localization to nucleoplasm	3/193	14/18800	0.00829885	TCP1/CCT8/CCT2
BP	GO:0051973	positive regulation of telomerase activity	4/193	34/18800	0.0090393	HSP90AA1/TCP1/PTGES3/CCT2
BP	GO:0019320	hexose catabolic process	4/193	35/18800	0.010027	SLC25A12/ENO1/PFKM/PFKP
BP	GO:0019079	viral genome replication	7/193	134/18800	0.0106677	BANF1/LTF/SLPI/HSPA8/PCBP1/PCBP2/YTHDC2
BP	GO:0051084	'de novo' post-translational protein folding	4/193	37/18800	0.0120979	HSPA8/HSPA2/PTGES3/CCT2
BP	GO:0006089	lactate metabolic process	3/193	16/18800	0.0120979	SLC25A12/LDHC/LDHAL6B
BP	GO:0006997	nucleus organization	7/193	138/18800	0.0123707	BANF1/H3-3A/SYCP1/H1-7/SUN5/NUP205/H2BC1
BP	GO:0045333	cellular respiration	9/193	231/18800	0.0141539	SLC25A12/PDHA1/DLAT/UQCRB/ATP5F1A/DLST/PNPT1/PDHA2/SDHA
BP	GO:0070200	establishment of protein localization to telomere	3/193	17/18800	0.0141539	TCP1/CCT8/CCT2
BP	GO:0009206	purine ribonucleoside triphosphate biosynthetic process	5/193	68/18800	0.0141656	SLC25A12/ALDOA/ENO1/LDHC/ATP5F1A
BP	GO:0046365	monosaccharide catabolic process	4/193	39/18800	0.0141656	SLC25A12/ENO1/PFKM/PFKP
BP	GO:0007004	telomere maintenance via telomerase	5/193	69/18800	0.0148764	HSP90AA1/TCP1/CCT8/PTGES3/CCT2
BP	GO:0009145	purine nucleoside triphosphate biosynthetic process	5/193	69/18800	0.0148764	SLC25A12/ALDOA/ENO1/LDHC/ATP5F1A
BP	GO:0001675	acrosome assembly	3/193	18/18800	0.0158711	ZPBP/ACRBP/SPINK2
BP	GO:0006085	acetyl-CoA biosynthetic process	3/193	18/18800	0.0158711	PDHA1/DLAT/PDHA2
BP	GO:0003351	epithelial cilium movement involved in extracellular fluid movement	4/193	41/18800	0.0162919	CABYR/SPA17/CFAP43/CCDC39
BP	GO:0006458	'de novo' protein folding	4/193	41/18800	0.0162919	HSPA8/HSPA2/PTGES3/CCT2
BP	GO:0050821	protein stabilization	8/193	191/18800	0.0163	GAPDH/HSP90AA1/CLU/TCP1/CALR/CCT8/PTGES3/CCT2
BP	GO:2000573	positive regulation of DNA biosynthetic process	5/193	73/18800	0.0182748	HSP90AA1/TCP1/CCT8/PTGES3/CCT2
BP	GO:0009201	ribonucleoside triphosphate biosynthetic process	5/193	74/18800	0.0192774	SLC25A12/ALDOA/ENO1/LDHC/ATP5F1A
BP	GO:0009141	nucleoside triphosphate metabolic process	6/193	111/18800	0.0195386	SLC25A12/ALDOA/ENO1/LDHC/ATP5F1A/RAN
BP	GO:0006278	RNA-templated DNA biosynthetic process	5/193	75/18800	0.0201516	HSP90AA1/TCP1/CCT8/PTGES3/CCT2
BP	GO:0006858	extracellular transport	4/193	44/18800	0.0202905	CABYR/SPA17/CFAP43/CCDC39
BP	GO:0031647	regulation of protein stability	10/193	300/18800	0.0209935	GAPDH/HSP90AA1/CLU/HSPA8/TCP1/CALR/CCT8/CUL3/PTGES3/CCT2
BP	GO:0035384	thioester biosynthetic process	4/193	45/18800	0.0215713	PDHA1/DLAT/ACSL1/PDHA2
BP	GO:0071616	acyl-CoA biosynthetic process	4/193	45/18800	0.0215713	PDHA1/DLAT/ACSL1/PDHA2
BP	GO:1990748	cellular detoxification	6/193	115/18800	0.022375	GSTP1/GSTM3/GPX4/HBB/PRDX1/TXNDC2
BP	GO:0007289	spermatid nucleus differentiation	3/193	21/18800	0.0227404	SYCP1/H1-7/H2BC1
BP	GO:0031640	killing of cells of another organism	4/193	46/18800	0.0228971	H2BC12/LTF/SEMG1/GAPDH
BP	GO:0009165	nucleotide biosynthetic process	9/193	255/18800	0.0238182	SLC25A12/ALDOA/ENO1/LDHC/PDHA1/DLAT/ATP5F1A/ACSL1/PDHA2
BP	GO:0051972	regulation of telomerase activity	4/193	47/18800	0.0244522	HSP90AA1/TCP1/PTGES3/CCT2
BP	GO:1901293	nucleoside phosphate biosynthetic process	9/193	257/18800	0.0247241	SLC25A12/ALDOA/ENO1/LDHC/PDHA1/DLAT/ATP5F1A/ACSL1/PDHA2
BP	GO:0001895	retina homeostasis	5/193	80/18800	0.0247241	LTF/KRT1/PIP/B2M/PRDX1
BP	GO:0032200	telomere organization	7/193	162/18800	0.0253389	HSP90AA1/TCP1/CCT8/H3-3A/PTGES3/NBN/CCT2
BP	GO:0010833	telomere maintenance via telomere lengthening	5/193	81/18800	0.0257502	HSP90AA1/TCP1/CCT8/PTGES3/CCT2
BP	GO:0046394	carboxylic acid biosynthetic process	10/193	316/18800	0.0280008	ERLIN1/SLC25A12/ERLIN2/GOT2/LDHC/GSTP1/GLUL/GPX4/FABP5/PTGES3
BP	GO:0051054	positive regulation of DNA metabolic process	9/193	263/18800	0.0280008	HSP90AA1/TCP1/CCT8/UBE2N/PTGES3/RUVBL2/RUVBL1/NBN/CCT2
BP	GO:0006959	humoral immune response	10/193	317/18800	0.0284543	H2BC12/LTF/SLPI/KRT1/SEMG1/GAPDH/CLU/CAMP/SEMG2/PGC
BP	GO:0072594	establishment of protein localization to organelle	12/193	431/18800	0.0285682	HSP90AA1/CLU/HSPA8/TCP1/CCT8/RAN/VPS13D/IPO4/ATP5IF1/RUVBL2/CCT2/NUP188
BP	GO:0016053	organic acid biosynthetic process	10/193	318/18800	0.0285682	ERLIN1/SLC25A12/ERLIN2/GOT2/LDHC/GSTP1/GLUL/GPX4/FABP5/PTGES3
BP	GO:0097237	cellular response to toxic substance	6/193	123/18800	0.0285682	GSTP1/GSTM3/GPX4/HBB/PRDX1/TXNDC2
BP	GO:0051321	meiotic cell cycle	9/193	266/18800	0.029166	CALR/MYH9/HSPA2/SYCP1/TEX11/RSPH1/YTHDC2/NBN/UBB
BP	GO:0009142	nucleoside triphosphate biosynthetic process	5/193	85/18800	0.0301262	SLC25A12/ALDOA/ENO1/LDHC/ATP5F1A
BP	GO:0032206	positive regulation of telomere maintenance	4/193	52/18800	0.0324674	TCP1/CCT8/NBN/CCT2
BP	GO:0051262	protein tetramerization	5/193	88/18800	0.0346227	ALDOA/KRT1/B2M/SYCP1/ACOT13
BP	GO:0070193	synaptonemal complex organization	3/193	26/18800	0.0375686	HSPA2/SYCP1/TEX11
BP	GO:0000723	telomere maintenance	6/193	132/18800	0.0390291	HSP90AA1/TCP1/CCT8/PTGES3/NBN/CCT2
BP	GO:0008037	cell recognition	8/193	228/18800	0.0399462	ALDOA/TCP1/VDAC2/CCT8/SPA17/ZPBP/CCT2/YWHAZ
BP	GO:0002227	innate immune response in mucosa	3/193	27/18800	0.0408366	H2BC12/LTF/CAMP
BP	GO:0010894	negative regulation of steroid biosynthetic process	3/193	27/18800	0.0408366	ERLIN1/ERLIN2/DKKL1
BP	GO:0006637	acyl-CoA metabolic process	5/193	93/18800	0.0417923	PDHA1/DLAT/ACSL1/DLST/PDHA2
BP	GO:0034502	protein localization to chromosome	5/193	93/18800	0.0417923	TCP1/CCT8/RUVBL2/CCT2/TRAPPC12
BP	GO:0035383	thioester metabolic process	5/193	93/18800	0.0417923	PDHA1/DLAT/ACSL1/DLST/PDHA2
BP	GO:0051289	protein homotetramerization	4/193	57/18800	0.0425891	ALDOA/B2M/SYCP1/ACOT13
BP	GO:0007288	sperm axoneme assembly	3/193	28/18800	0.0439393	FSIP2/CFAP65/CFAP43
BP	GO:0043648	dicarboxylic acid metabolic process	5/193	95/18800	0.0449578	SLC25A12/GOT2/GLUL/DLST/SDHA
BP	GO:0001906	cell killing	7/193	185/18800	0.0458141	H2BC12/LTF/SEMG1/GAPDH/B2M/TUBB4B/PRDX1
BP	GO:0009060	aerobic respiration	7/193	187/18800	0.0483158	PDHA1/DLAT/UQCRB/ATP5F1A/DLST/PDHA2/SDHA
BP	GO:0033866	nucleoside bisphosphate biosynthetic process	4/193	60/18800	0.0491198	PDHA1/DLAT/ACSL1/PDHA2
BP	GO:0034030	ribonucleoside bisphosphate biosynthetic process	4/193	60/18800	0.0491198	PDHA1/DLAT/ACSL1/PDHA2
BP	GO:0034033	purine nucleoside bisphosphate biosynthetic process	4/193	60/18800	0.0491198	PDHA1/DLAT/ACSL1/PDHA2
