# Supplementary material for: Lactylated Proteomic Analysis Reveals Functional Implications of Lysine Lactylation In Asthenozoospermia
Source: Mol Cell Proteomics. 2025 Nov 4;24(12):101439. doi: 10.1016/j.mcpro.2025.101439 (PMC12702358; doi:10.1016/j.mcpro.2025.101439)
Supplement: Supplemental Table S4 [file mmc4.xlsx]

## Sheet: CC
Supplemental Table 4. Enriched terms of cellular components (CC) in human sperm lactylated proteins by GO analysis
ONTOLOGY	ID	Description	GeneRatio	BgRatio	p.adjust	Gene
CC	GO:0031514	motile cilium	34/208	227/19594	1.02719e-26	CABYR/AKAP3/PGK2/LDHC/PFKM/GSTM3/RAN/CUL3/ODF1/SPA17/ODF2/FSIP2/AKAP4/TSSK4/CFAP65/CCDC65/CFAP52/CFAP43/ENKUR/SUN5/RSPH1/SPACA9/TEKT5/TEKT3/TSGA10/ROPN1B/RSPH6A/ROPN1/DNAH17/PRKAR1A/IQCD/SPATA6/CCDC39/ATP1A4
CC	GO:0097729	9+2 motile cilium	28/208	149/19594	8.10756e-25	CABYR/AKAP3/PGK2/PFKM/GSTM3/RAN/CUL3/ODF1/SPA17/ODF2/FSIP2/AKAP4/TSSK4/CFAP65/CFAP52/CFAP43/ENKUR/SUN5/RSPH1/SPACA9/TEKT5/TEKT3/RSPH6A/DNAH17/PRKAR1A/SPATA6/CCDC39/ATP1A4
CC	GO:0036126	sperm flagellum	25/208	136/19594	6.29356e-22	CABYR/AKAP3/PGK2/PFKM/GSTM3/RAN/CUL3/ODF1/SPA17/ODF2/FSIP2/AKAP4/TSSK4/CFAP65/ENKUR/SUN5/RSPH1/SPACA9/TEKT5/TEKT3/RSPH6A/DNAH17/PRKAR1A/SPATA6/ATP1A4
CC	GO:0034774	secretory granule lumen	23/208	322/19594	5.36647e-11	PSMD12/FN1/LTF/SLPI/ALDOA/HSP90AA1/GSTP1/CLU/HSPA8/EEF2/S100A11/CAMP/CCT8/B2M/EEF1A1/TUBB4B/FABP5/CAND1/SCCPDH/OLA1/PSMA2/CCT2/PKM
CC	GO:0060205	cytoplasmic vesicle lumen	23/208	325/19594	5.36647e-11	PSMD12/FN1/LTF/SLPI/ALDOA/HSP90AA1/GSTP1/CLU/HSPA8/EEF2/S100A11/CAMP/CCT8/B2M/EEF1A1/TUBB4B/FABP5/CAND1/SCCPDH/OLA1/PSMA2/CCT2/PKM
CC	GO:0031983	vesicle lumen	23/208	327/19594	5.36647e-11	PSMD12/FN1/LTF/SLPI/ALDOA/HSP90AA1/GSTP1/CLU/HSPA8/EEF2/S100A11/CAMP/CCT8/B2M/EEF1A1/TUBB4B/FABP5/CAND1/SCCPDH/OLA1/PSMA2/CCT2/PKM
CC	GO:0001669	acrosomal vesicle	14/208	124/19594	3.17417e-09	AKAP3/TCP1/CALR/VDAC2/TSSK4/CFAP65/ENKUR/SPACA9/TSSK2/ZPBP/TEKT3/ACRBP/DKKL1/SPINK2
CC	GO:1904813	ficolin-1-rich granule lumen	13/208	124/19594	3.48649e-08	PSMD12/ALDOA/KRT1/HSP90AA1/GSTP1/HSPA8/EEF2/CCT8/EEF1A1/HBB/CAND1/PSMA2/PKM
CC	GO:0101002	ficolin-1-rich granule	14/208	185/19594	4.90584e-07	PSMD12/ALDOA/KRT1/HSP90AA1/GSTP1/HSPA8/EEF2/CCT8/DYNLL1/EEF1A1/HBB/CAND1/PSMA2/PKM
CC	GO:0101031	chaperone complex	7/208	34/19594	2.01682e-06	HSPA8/TCP1/CCT8/PTGES3/RUVBL2/RUVBL1/CCT2
CC	GO:0097224	sperm connecting piece	5/208	11/19594	2.01682e-06	FSIP2/AKAP4/SUN5/PRKAR1A/SPATA6
CC	GO:0005930	axoneme	11/208	131/19594	4.9205e-06	PRKAR2A/DNAH10/CCDC65/CFAP46/CFAP52/CFAP43/RSPH6A/DNAH17/PRKAR1A/DNAH3/CCDC39
CC	GO:0097014	ciliary plasm	11/208	132/19594	4.9205e-06	PRKAR2A/DNAH10/CCDC65/CFAP46/CFAP52/CFAP43/RSPH6A/DNAH17/PRKAR1A/DNAH3/CCDC39
CC	GO:0097228	sperm principal piece	6/208	29/19594	1.41128e-05	AKAP3/PFKM/SPA17/FSIP2/AKAP4/ENKUR
CC	GO:0071682	endocytic vesicle lumen	5/208	23/19594	9.4469e-05	LTF/HSP90AA1/HSP90B1/CALR/HBB
CC	GO:0032838	plasma membrane bounded cell projection cytoplasm	12/208	220/19594	0.000102381	PRKAR2A/DNAH10/CCDC65/CFAP46/CFAP52/CFAP43/RSPH6A/DNAH17/PRKAR1A/CCIN/DNAH3/CCDC39
CC	GO:0099568	cytoplasmic region	12/208	259/19594	0.000499008	PRKAR2A/DNAH10/CCDC65/CFAP46/CFAP52/CFAP43/RSPH6A/DNAH17/PRKAR1A/CCIN/DNAH3/CCDC39
CC	GO:0005925	focal adhesion	15/208	419/19594	0.000934985	ARPC1B/ANXA6/HSPA8/PRKAR2A/HSP90B1/CFL1/CALR/LAP3/MYH9/PPP1CC/RPL3/RPS9/B2M/PCBP2/YWHAZ
CC	GO:0097225	sperm midpiece	5/208	38/19594	0.000977477	AKAP3/FSIP2/AKAP4/CFAP65/ATP1A4
CC	GO:0030055	cell-substrate junction	15/208	428/19594	0.00107036	ARPC1B/ANXA6/HSPA8/PRKAR2A/HSP90B1/CFL1/CALR/LAP3/MYH9/PPP1CC/RPL3/RPS9/B2M/PCBP2/YWHAZ
CC	GO:0000786	nucleosome	8/208	129/19594	0.00130631	H2BC12/H2AC11/H2BC17/H3-3A/H3-7/H2BC1/RUVBL2/RUVBL1
CC	GO:0005952	cAMP-dependent protein kinase complex	3/208	10/19594	0.00233151	PRKAR2A/AKAP4/PRKAR1A
CC	GO:0042470	melanosome	7/208	109/19594	0.00261525	HSP90AA1/ANXA6/HSPA8/HSP90B1/RAN/PRDX1/YWHAZ
CC	GO:0048770	pigment granule	7/208	109/19594	0.00261525	HSP90AA1/ANXA6/HSPA8/HSP90B1/RAN/PRDX1/YWHAZ
CC	GO:0072562	blood microparticle	8/208	147/19594	0.00269141	FN1/KRT1/CLU/HSPA8/HSPA2/HBB/OAZ3/YWHAZ
CC	GO:0005832	chaperonin-containing T-complex	3/208	11/19594	0.00269141	TCP1/CCT8/CCT2
CC	GO:0031968	organelle outer membrane	10/208	232/19594	0.00274949	ENO1/PLA2G2A/VDAC1/ACSL1/PPP1CC/VDAC2/SPATA18/CLMN/VDAC3/UBB
CC	GO:0019867	outer membrane	10/208	234/19594	0.00274949	ENO1/PLA2G2A/VDAC1/ACSL1/PPP1CC/VDAC2/SPATA18/CLMN/VDAC3/UBB
CC	GO:0002080	acrosomal membrane	4/208	28/19594	0.00274949	CFAP65/ZPBP/TEKT3/ACRBP
CC	GO:0005874	microtubule	14/208	435/19594	0.00305988	EML1/TUBA3C/TCP1/CCT8/DYNLL1/TUBB4B/CUL3/ODF2/KIF21A/DNAH10/SPACA9/DNAH17/CCT2/DNAH3
CC	GO:0030286	dynein complex	5/208	54/19594	0.00328955	DYNLL1/DNAH10/CCDC65/DNAH17/DNAH3
CC	GO:1904724	tertiary granule lumen	5/208	55/19594	0.00347547	LTF/ALDOA/CAMP/B2M/HBB
CC	GO:0001673	male germ cell nucleus	3/208	16/19594	0.00692021	HSPA2/RAN/SYCP1
CC	GO:0031093	platelet alpha granule lumen	5/208	67/19594	0.00819374	FN1/ALDOA/CLU/SCCPDH/OLA1
CC	GO:0005839	proteasome core complex	3/208	20/19594	0.0128734	PSMA7/PSMB3/PSMA2
CC	GO:0044815	DNA packaging complex	8/208	198/19594	0.0136424	H2BC12/H2AC11/H2BC17/H3-3A/H3-7/H2BC1/RUVBL2/RUVBL1
CC	GO:0043073	germ cell nucleus	3/208	21/19594	0.0140966	HSPA2/RAN/SYCP1
CC	GO:0005741	mitochondrial outer membrane	8/208	205/19594	0.0160063	PLA2G2A/VDAC1/ACSL1/PPP1CC/VDAC2/SPATA18/VDAC3/UBB
CC	GO:0005875	microtubule associated complex	7/208	160/19594	0.0160063	EML1/DYNLL1/KIF21A/DNAH10/CCDC65/DNAH17/DNAH3
CC	GO:0005759	mitochondrial matrix	13/208	473/19594	0.0161968	GOT2/PDHA1/DLAT/VDAC1/ATP5F1A/DLST/HADHA/VDAC2/DECR1/PNPT1/LDHAL6B/ACOT13/PDHA2
CC	GO:0005858	axonemal dynein complex	3/208	23/19594	0.016677	CCDC65/DNAH17/DNAH3
CC	GO:0032993	protein-DNA complex	8/208	220/19594	0.0226339	H2BC12/H2AC11/H2BC17/H3-3A/H3-7/H2BC1/RUVBL2/RUVBL1
CC	GO:0046930	pore complex	3/208	26/19594	0.022805	VDAC1/VDAC2/VDAC3
CC	GO:0031091	platelet alpha granule	5/208	91/19594	0.024844	FN1/ALDOA/CLU/SCCPDH/OLA1
CC	GO:0000502	proteasome complex	4/208	59/19594	0.0302917	PSMD12/PSMA7/PSMB3/PSMA2
CC	GO:0035580	specific granule lumen	4/208	62/19594	0.0354374	LTF/SLPI/CAMP/B2M
CC	GO:0005844	polysome	4/208	65/19594	0.0410709	EEF2/CALR/MYH10/PNPT1
CC	GO:0005635	nuclear envelope	12/208	479/19594	0.0421548	BANF1/GAPDH/ENO1/CALR/GPX4/RAN/DPY19L2/SUN5/NUP205/CLMN/NUP188/NUP210L
CC	GO:0000793	condensed chromosome	8/208	255/19594	0.0422848	BANF1/PPP1CC/HSPA2/DYNLL1/SYCP1/TEX11/RSPH1/TRAPPC12
CC	GO:0030496	midbody	7/208	203/19594	0.0422848	HSP90B1/LAP3/MYH10/PPP1CC/RAN/SCCPDH/BIRC6
CC	GO:0098576	lumenal side of membrane	3/208	35/19594	0.0422848	HSPA8/CALR/HM13
CC	GO:0034992	microtubule organizing center attachment site	2/208	11/19594	0.0422848	SUN5/CLMN
CC	GO:0034993	meiotic nuclear membrane microtubule tethering complex	2/208	11/19594	0.0422848	SUN5/CLMN
CC	GO:0106083	nuclear membrane protein complex	2/208	11/19594	0.0422848	SUN5/CLMN
CC	GO:0106094	nuclear membrane microtubule tethering complex	2/208	11/19594	0.0422848	SUN5/CLMN
CC	GO:1990062	RPAP3/R2TP/prefoldin-like complex	2/208	12/19594	0.0471989	RUVBL2/RUVBL1
