# Supplementary material for: Lactylated Proteomic Analysis Reveals Functional Implications of Lysine Lactylation In Asthenozoospermia
Source: Mol Cell Proteomics. 2025 Nov 4;24(12):101439. doi: 10.1016/j.mcpro.2025.101439 (PMC12702358; doi:10.1016/j.mcpro.2025.101439)
Supplement: Supplemental Table S5 [file mmc5.xlsx]

## Sheet: MF
Supplemental Table 5. Enriched terms of molecular functions (MF) in human sperm lactylated proteins by GO analysis
ONTOLOGY	ID	Description	GeneRatio	BgRatio	p.adjust	Gene
MF	GO:0051082	unfolded protein binding	13/198	121/18410	2.57589e-07	HSP90AA1/CLU/HSPA8/HSP90B1/TCP1/CALR/CCT8/HSPA2/TUBB4B/PTGES3/NAP1L4/RUVBL2/CCT2
MF	GO:0045296	cadherin binding	19/198	333/18410	7.57874e-07	PLIN3/ALDOA/ENO1/HSPA8/EEF2/EEF1G/S100A11/MYH9/RPL14/CCT8/RAN/PFKP/PRDX1/PCBP1/DOCK9/OLA1/RUVBL1/PKM/YWHAZ
MF	GO:0043531	ADP binding	7/198	34/18410	8.77348e-06	PGK2/ATP5F1A/MYH9/MYH10/MYO9B/RUVBL2/RUVBL1
MF	GO:0031625	ubiquitin protein ligase binding	16/198	298/18410	1.57734e-05	ERLIN1/ERLIN2/HSP90AA1/CLU/HSPA8/PRKAR2A/TCP1/CALR/UBE2N/CUL3/PCBP2/HM13/UBB/PRKAR1A/CCT2/YWHAZ
MF	GO:0044389	ubiquitin-like protein ligase binding	16/198	317/18410	2.42481e-05	ERLIN1/ERLIN2/HSP90AA1/CLU/HSPA8/PRKAR2A/TCP1/CALR/UBE2N/CUL3/PCBP2/HM13/UBB/PRKAR1A/CCT2/YWHAZ
MF	GO:0044183	protein folding chaperone	7/198	43/18410	2.42481e-05	HSP90AA1/HSPA8/TCP1/CALR/CCT8/HSPA2/CCT2
MF	GO:0045505	dynein intermediate chain binding	5/198	36/18410	0.00234861	RAN/DYNLL1/DNAH10/DNAH17/DNAH3
MF	GO:0016887	ATP hydrolysis activity	13/198	325/18410	0.00245075	HSP90AA1/HSPA8/HSP90B1/TCP1/ATP5F1A/CCT8/HSPA2/KIF21A/YTHDC2/OLA1/RUVBL2/RUVBL1/CCT2
MF	GO:0016620	oxidoreductase activity, acting on the aldehyde or oxo group of donors, NAD or NADP as acceptor	5/198	38/18410	0.00245075	GAPDHS/GAPDH/PDHA1/DLAT/PDHA2
MF	GO:0050750	low-density lipoprotein particle receptor binding	4/198	24/18410	0.0048704	LANCL1/AP2A1/CLU/HSP90B1
MF	GO:0016903	oxidoreductase activity, acting on the aldehyde or oxo group of donors	5/198	46/18410	0.00498099	GAPDHS/GAPDH/PDHA1/DLAT/PDHA2
MF	GO:0003774	cytoskeletal motor activity	7/198	111/18410	0.0055147	MYH9/MYH10/MYO9B/KIF21A/DNAH10/DNAH17/DNAH3
MF	GO:0015485	cholesterol binding	5/198	50/18410	0.0055147	ERLIN1/ERLIN2/ANXA6/VDAC1/VDAC2
MF	GO:0023026	MHC class II protein complex binding	4/198	27/18410	0.0055147	HSP90AA1/HSPA8/B2M/PKM
MF	GO:0051959	dynein light intermediate chain binding	4/198	27/18410	0.0055147	DYNLL1/DNAH10/DNAH17/DNAH3
MF	GO:0070325	lipoprotein particle receptor binding	4/198	29/18410	0.00652375	LANCL1/AP2A1/CLU/HSP90B1
MF	GO:0032934	sterol binding	5/198	60/18410	0.0113711	ERLIN1/ERLIN2/ANXA6/VDAC1/VDAC2
MF	GO:0097718	disordered domain specific binding	4/198	35/18410	0.012156	FN1/GAPDH/HSP90AA1/HSPA2
MF	GO:0023023	MHC protein complex binding	4/198	36/18410	0.0128476	HSP90AA1/HSPA8/B2M/PKM
MF	GO:0008308	voltage-gated anion channel activity	3/198	17/18410	0.0155814	VDAC1/VDAC2/VDAC3
MF	GO:0008569	minus-end-directed microtubule motor activity	3/198	18/18410	0.0176668	DNAH10/DNAH17/DNAH3
MF	GO:0051087	chaperone binding	6/198	106/18410	0.019004	FN1/CLU/HSPA8/CALR/HSPA2/PTGES3
MF	GO:0003746	translation elongation factor activity	3/198	19/18410	0.019004	EEF2/EEF1G/EEF1A1
MF	GO:0140104	molecular carrier activity	5/198	73/18410	0.0197935	CLU/HSPA8/RAN/HBB/IPO4
MF	GO:0019200	carbohydrate kinase activity	3/198	21/18410	0.0236205	PFKM/PFKP/PFKFB3
MF	GO:0016209	antioxidant activity	5/198	85/18410	0.0341182	GSTP1/GPX4/HBB/PRDX1/TXNDC2
MF	GO:0051018	protein kinase A binding	4/198	51/18410	0.0341182	AKAP3/PRKAR2A/AKAP4/PRKAR1A
MF	GO:0004601	peroxidase activity	4/198	52/18410	0.0341182	GSTP1/GPX4/HBB/PRDX1
MF	GO:0017025	TBP-class protein binding	3/198	25/18410	0.0341182	CAND1/RUVBL2/RUVBL1
MF	GO:0043178	alcohol binding	5/198	89/18410	0.036887	ERLIN1/ERLIN2/ANXA6/VDAC1/VDAC2
MF	GO:0004364	glutathione transferase activity	3/198	26/18410	0.036887	LANCL1/GSTP1/GSTM3
MF	GO:0004190	aspartic-type endopeptidase activity	3/198	27/18410	0.0387063	PIP/HM13/PGC
MF	GO:0016684	oxidoreductase activity, acting on peroxide as acceptor	4/198	56/18410	0.0390268	GSTP1/GPX4/HBB/PRDX1
MF	GO:0046982	protein heterodimerization activity	10/198	332/18410	0.0393242	H2BC12/KRT1/H2AC11/H2BC17/MTTP/RAN/H3-3A/H3-7/H2BC1/ROPN1B
MF	GO:0070001	aspartic-type peptidase activity	3/198	28/18410	0.0393242	PIP/HM13/PGC
MF	GO:0051787	misfolded protein binding	3/198	29/18410	0.0423086	CLU/HSPA8/HSPA2
MF	GO:0016417	S-acyltransferase activity	3/198	30/18410	0.0441862	DLAT/GLUL/DLST
MF	GO:0022829	wide pore channel activity	3/198	30/18410	0.0441862	VDAC1/VDAC2/VDAC3
MF	GO:0005496	steroid binding	5/198	100/18410	0.046324	ERLIN1/ERLIN2/ANXA6/VDAC1/VDAC2
MF	GO:0016836	hydro-lyase activity	4/198	64/18410	0.046324	CA2/ENO1/HADHA/FAHD2B
MF	GO:0000146	microfilament motor activity	3/198	31/18410	0.046324	MYH9/MYH10/MYO9B
MF	GO:0001094	TFIID-class transcription factor complex binding	2/198	10/18410	0.046324	RUVBL2/RUVBL1
MF	GO:0035374	chondroitin sulfate binding	2/198	10/18410	0.046324	ANXA6/MDK
MF	GO:0043139	5'-3' DNA helicase activity	2/198	10/18410	0.046324	RUVBL2/RUVBL1
MF	GO:0043295	glutathione binding	2/198	10/18410	0.046324	LANCL1/GSTM3
