# Supplementary material for: Lactylated Proteomic Analysis Reveals Functional Implications of Lysine Lactylation In Asthenozoospermia
Source: Mol Cell Proteomics. 2025 Nov 4;24(12):101439. doi: 10.1016/j.mcpro.2025.101439 (PMC12702358; doi:10.1016/j.mcpro.2025.101439)
Supplement: Supplemental Table S6 [file mmc6.xlsx]

## Sheet: Sheet1
Supplemental Table 6. Enriched KEGG pathways in human sperm lactylated proteins
ONTOLOGY	ID	Description	GeneRatio	BgRatio	p.adjust	Gene
KEGG	hsa00010	Glycolysis / Gluconeogenesis	14/105	67/8164	1.45249e-11	GAPDHS/ALDOA/GAPDH/ENO1/PGK2/LDHC/PFKM/PDHA1/DLAT/PFKP/LDHAL6B/PGAM2/PDHA2/PKM
KEGG	hsa01200	Carbon metabolism	14/105	115/8164	1.59364e-08	GOT2/ALDOA/GAPDH/ENO1/PGK2/PFKM/PDHA1/DLAT/DLST/PFKP/PGAM2/PDHA2/SDHA/PKM
KEGG	hsa01230	Biosynthesis of amino acids	10/105	75/8164	2.06878e-06	GOT2/ALDOA/GAPDH/ENO1/PGK2/PFKM/GLUL/PFKP/PGAM2/PKM
KEGG	hsa04066	HIF-1 signaling pathway	11/105	109/8164	5.89421e-06	ALDOA/GAPDH/ENO1/PGK2/LDHC/PFKM/PDHA1/PFKP/PFKFB3/LDHAL6B/PDHA2
KEGG	hsa05230	Central carbon metabolism in cancer	9/105	70/8164	8.63474e-06	NTRK1/LDHC/PFKM/PDHA1/PFKP/LDHAL6B/PGAM2/PDHA2/PKM
KEGG	hsa05016	Huntington disease	16/105	306/8164	4.87302e-05	PSMD12/PSMA7/AP2A1/TUBA3C/UQCRB/VDAC1/ATP5F1A/VDAC2/PSMB3/TUBB4B/DNAH10/DNAH17/VDAC3/PSMA2/SDHA/DNAH3
KEGG	hsa05020	Prion disease	14/105	273/8164	0.000250484	PSMD12/PSMA7/TUBA3C/HSPA8/UQCRB/VDAC1/ATP5F1A/VDAC2/PSMB3/HSPA2/TUBB4B/VDAC3/PSMA2/SDHA
KEGG	hsa04216	Ferroptosis	6/105	41/8164	0.000285996	ACSL1/GPX4/VDAC2/PCBP1/PCBP2/VDAC3
KEGG	hsa05014	Amyotrophic lateral sclerosis	16/105	364/8164	0.000301634	PSMD12/PSMA7/TUBA3C/UQCRB/VDAC1/ATP5F1A/PSMB3/TUBB4B/DNAH10/NUP205/DNAH17/PSMA2/SDHA/NUP188/DNAH3/NUP210L
KEGG	hsa00620	Pyruvate metabolism	6/105	47/8164	0.0005133	LDHC/PDHA1/DLAT/LDHAL6B/PDHA2/PKM
KEGG	hsa05012	Parkinson disease	13/105	266/8164	0.00054991	PSMD12/PSMA7/TUBA3C/UQCRB/VDAC1/ATP5F1A/VDAC2/PSMB3/TUBB4B/VDAC3/UBB/PSMA2/SDHA
KEGG	hsa00020	Citrate cycle (TCA cycle)	5/105	30/8164	0.00054991	PDHA1/DLAT/DLST/PDHA2/SDHA
KEGG	hsa04922	Glucagon signaling pathway	8/105	107/8164	0.000937462	LDHC/PFKM/PDHA1/PFKP/LDHAL6B/PGAM2/PDHA2/PKM
KEGG	hsa05415	Diabetic cardiomyopathy	10/105	203/8164	0.0035716	GAPDH/PDHA1/UQCRB/VDAC1/ATP5F1A/PPP1CC/VDAC2/VDAC3/PDHA2/SDHA
KEGG	hsa05022	Pathways of neurodegeneration - multiple diseases	16/105	476/8164	0.00436024	PSMD12/PSMA7/TUBA3C/UQCRB/VDAC1/ATP5F1A/VDAC2/PSMB3/TUBB4B/DNAH10/DNAH17/VDAC3/UBB/PSMA2/SDHA/DNAH3
KEGG	hsa04613	Neutrophil extracellular trap formation	9/105	190/8164	0.00824352	H2BC12/H2AC11/VDAC1/H2BC17/VDAC2/CAMP/H3-3A/H2BC1/VDAC3
KEGG	hsa00480	Glutathione metabolism	5/105	57/8164	0.00824352	LANCL1/GSTP1/GSTM3/LAP3/GPX4
KEGG	hsa00051	Fructose and mannose metabolism	4/105	33/8164	0.00824352	ALDOA/PFKM/PFKP/PFKFB3
KEGG	hsa05010	Alzheimer disease	13/105	384/8164	0.012071	PSMD12/PSMA7/GAPDH/TUBA3C/UQCRB/VDAC1/ATP5F1A/VDAC2/PSMB3/TUBB4B/VDAC3/PSMA2/SDHA
KEGG	hsa05017	Spinocerebellar ataxia	7/105	143/8164	0.0222591	PSMD12/PSMA7/VDAC1/VDAC2/PSMB3/VDAC3/PSMA2
KEGG	hsa03013	Nucleocytoplasmic transport	6/105	108/8164	0.0231583	RAN/EEF1A1/IPO4/NUP205/NUP188/NUP210L
KEGG	hsa03050	Proteasome	4/105	46/8164	0.0236692	PSMD12/PSMA7/PSMB3/PSMA2
KEGG	hsa04612	Antigen processing and presentation	5/105	78/8164	0.0260978	HSP90AA1/HSPA8/CALR/HSPA2/B2M
KEGG	hsa05134	Legionellosis	4/105	57/8164	0.0471572	HSPA8/EEF1G/HSPA2/EEF1A1
KEGG	hsa00030	Pentose phosphate pathway	3/105	30/8164	0.0487855	ALDOA/PFKM/PFKP
