# Supplementary material for: Lactylated Proteomic Analysis Reveals Functional Implications of Lysine Lactylation In Asthenozoospermia
Source: Mol Cell Proteomics. 2025 Nov 4;24(12):101439. doi: 10.1016/j.mcpro.2025.101439 (PMC12702358; doi:10.1016/j.mcpro.2025.101439)
Supplement: Supplemental Table S7 [file mmc7.xlsx]

## Sheet: Sheet 1
Supplemental Table 7. KEGG pathway (Glycolysis)
ONTOLOGY	ID	Description	GeneRatio	BgRatio	p.adjust	geneID
KEGG	hsa00010	Glycolysis / Gluconeogenesis	14/14	67/8164	3.54354e-29	GAPDHS/ALDOA/GAPDH/ENO1/PGK2/LDHC/PFKM/PDHA1/DLAT/PFKP/LDHAL6B/PGAM2/PDHA2/PKM
KEGG	hsa01200	Carbon metabolism	11/14	115/8164	1.12278e-17	ALDOA/GAPDH/ENO1/PGK2/PFKM/PDHA1/DLAT/PFKP/PGAM2/PDHA2/PKM
KEGG	hsa04066	HIF-1 signaling pathway	10/14	109/8164	9.06001e-16	ALDOA/GAPDH/ENO1/PGK2/LDHC/PFKM/PDHA1/PFKP/LDHAL6B/PDHA2
KEGG	hsa05230	Central carbon metabolism in cancer	8/14	70/8164	3.34821e-13	LDHC/PFKM/PDHA1/PFKP/LDHAL6B/PGAM2/PDHA2/PKM
KEGG	hsa01230	Biosynthesis of amino acids	8/14	75/8164	4.77119e-13	ALDOA/GAPDH/ENO1/PGK2/PFKM/PFKP/PGAM2/PKM
KEGG	hsa04922	Glucagon signaling pathway	8/14	107/8164	7.52119e-12	LDHC/PFKM/PDHA1/PFKP/LDHAL6B/PGAM2/PDHA2/PKM
KEGG	hsa00620	Pyruvate metabolism	6/14	47/8164	2.60188e-10	LDHC/PDHA1/DLAT/LDHAL6B/PDHA2/PKM
KEGG	hsa00020	Citrate cycle (TCA cycle)	3/14	30/8164	4.22993e-05	PDHA1/DLAT/PDHA2
KEGG	hsa00030	Pentose phosphate pathway	3/14	30/8164	4.22993e-05	ALDOA/PFKM/PFKP
KEGG	hsa00051	Fructose and mannose metabolism	3/14	33/8164	5.10041e-05	ALDOA/PFKM/PFKP
KEGG	hsa03018	RNA degradation	3/14	79/8164	0.000641449	ENO1/PFKM/PFKP
KEGG	hsa00052	Galactose metabolism	2/14	31/8164	0.00242827	PFKM/PFKP
KEGG	hsa00640	Propanoate metabolism	2/14	32/8164	0.00242827	LDHC/LDHAL6B
KEGG	hsa00270	Cysteine and methionine metabolism	2/14	51/8164	0.00568931	LDHC/LDHAL6B
KEGG	hsa05415	Diabetic cardiomyopathy	3/14	203/8164	0.00720468	GAPDH/PDHA1/PDHA2
KEGG	hsa04152	AMPK signaling pathway	2/14	121/8164	0.0249136	PFKM/PFKP
KEGG	hsa04919	Thyroid hormone signaling pathway	2/14	121/8164	0.0249136	PFKM/PFKP
