# Supplementary material for: Lactylated Proteomic Analysis Reveals Functional Implications of Lysine Lactylation In Asthenozoospermia
Source: Mol Cell Proteomics. 2025 Nov 4;24(12):101439. doi: 10.1016/j.mcpro.2025.101439 (PMC12702358; doi:10.1016/j.mcpro.2025.101439)
Supplement: Supplemental Table S8 [file mmc8.xlsx]

## Sheet: sheet1
Supplemental Table 8. All peptide sequences with post translational modifications
Replicate	PG.ProteinAccessions	PG.ProteinNames	ModifiedPeptide	FG.Charge	FG.PrecMz	PTMPositions [Carbamidomethyl (C)]	PTMPositions [lactylation]	PTMPositions [Oxidation (M)]	PTMProbabilities [Carbamidomethyl (C)]	PTMProbabilities [lactylation]	PTMProbabilities [Oxidation (M)]	PTMSites [Carbamidomethyl (C)]	PTMSites [lactylation]	PTMSites [Oxidation (M)]
1	A0A087WWA1	P3URF	_AM[Oxidation (M)]GINNTHTDTTIVWIFPPQVLR_	3	880.792			2			1			M
1	A0A096LNW5	NT2NR	_DTYEC[Carbamidomethyl (C)]TC[Carbamidomethyl (C)]QVGFTGK_	2	833.348	5;7			1;1			C;C
1	A0A0B4J2A2	PAL4C	_HTGSGILSMANAGPNTNGSQFFIC[Carbamidomethyl (C)]TAK_	3	927.774	24			1			C
1	A0A0B4J2D5	GAL3B	_VVTTPAFMC[Carbamidomethyl (C)]ETALHYIHDGIGAMVR_	3	930.457	9			1			C
1	A0A0B4J2D5	GAL3B	_VVTTPAFMC[Carbamidomethyl (C)]ETALHYIHDGIGAMVR_	4	698.095	9			1			C
1	A0A0B4J2D5	GAL3B	_VALVLSGC[Carbamidomethyl (C)]GVYDGTEIHEASAILVHLSR_	4	742.391	8			1			C
1	A0A0U1RRL7	MMPOS	_FLIAC[Carbamidomethyl (C)]TSWY_	2	580.776	5			1			C
1	A0A1B0GTJ6	SAXO3	_KDSLTYWSFEETPQVWSHGPQRPPC[Carbamidomethyl (C)]PR_	4	822.144	25			1			C
1	A0A1B0GUW6	SPEM3	_QC[Carbamidomethyl (C)]SGDSAKLPAGSILGYLELR_	3	745.719	2			1			C
1	A0A1B0GUX0	SMIP1	_YLFPITTSFTYGWQLGPPVKQELVSC[Carbamidomethyl (C)]K_	3	1053.88	26			1			C
1	A0A1W2PPE3	CA202	_SRSPVAPPVHAQDC[Carbamidomethyl (C)]FFLFGQQKQ_	3	882.108	14			1			C
1	A0AV96	RBM47	_GYAFVMYC[Carbamidomethyl (C)]HK_	2	638.286	8			1			C
1	A0AVF1	IFT56	_GAC[Carbamidomethyl (C)]VGIFQMIIAGREPK_	3	616.327	3			1			C
1	A0AVF1	IFT56	_GAC[Carbamidomethyl (C)]VGIFQMIIAGREPK_	2	923.987	3			1			C
1	A0AVF1	IFT56	_RGAC[Carbamidomethyl (C)]VGIFQMIIAGREPK_	3	668.361	4			1			C
1	A0AVF1	IFT56	_RGAC[Carbamidomethyl (C)]VGIFQMIIAGREPK_	4	501.522	4			1			C
1	A0AVF1	IFT56	_M[Oxidation (M)]KNDYIYLSWLAR_	2	844.927			1			1			M
1	A0AVF1	IFT56	_GAC[Carbamidomethyl (C)]VGIFQMIIAGR_	2	746.892	3			1			C
1	A0AVF1	IFT56	_QC[Carbamidomethyl (C)]MASC[Carbamidomethyl (C)]FFLLK_	2	702.827	2;6			1;1			C;C
1	A0AVF1	IFT56	_RGAC[Carbamidomethyl (C)]VGIFQMIIAGR_	3	550.297	4			1			C
1	A0AVT1	UBA6	_LQNLNIFLVGC[Carbamidomethyl (C)]GAIGC[Carbamidomethyl (C)]EMLK_	2	1125.58	11;16			1;1			C;C
1	A0AVT1	UBA6	_LQNLNIFLVGC[Carbamidomethyl (C)]GAIGC[Carbamidomethyl (C)]EMLK_	3	750.72	11;16			1;1			C;C
1	A0AVT1	UBA6	_C[Carbamidomethyl (C)]QAWDLGTNFFLSEDDVVNKR_	3	838.729	1			1			C
1	A0AVT1	UBA6	_ALQLLHC[Carbamidomethyl (C)]FPLDIR_	2	798.44	7			1			C
1	A0AVT1	UBA6	_ALQLLHC[Carbamidomethyl (C)]FPLDIR_	3	532.629	7			1			C
1	A0FGR8	ESYT2	_LIVVVHAC[Carbamidomethyl (C)]R_	2	533.813	8			1			C
1	A1A4V9	CF119	_YFTSVLFC[Carbamidomethyl (C)]HGVR_	2	743.369	8			1			C
1	A1A4V9	CF119	_YFTSVLFC[Carbamidomethyl (C)]HGVR_	3	495.915	8			1			C
1	A1A4V9	CF119	_DAITLDLFC[Carbamidomethyl (C)]HALIFC[Carbamidomethyl (C)]R_	3	655.662	9;15			1;1			C;C
1	A1A519	F170A	_K[lactylation]LIHSGIQR_	2	562.333		1			1			K
1	A1A519	F170A	_TC[Carbamidomethyl (C)]VSSLC[Carbamidomethyl (C)]VNKEER_	2	791.372	2;7			1;1			C;C
1	A1IGU5	ARH37	_FQWVSLC[Carbamidomethyl (C)]VTELK_	2	755.392	7			1			C
1	A1L0T0	HACL2	_FIFTLVGGHISPLLVAC[Carbamidomethyl (C)]EK_	3	701.055	17			1			C
1	A1XBS5	CBAR1	_HFGELC[Carbamidomethyl (C)]QIFAAYVR_	3	570.952	6			1			C
1	A1XBS5	CBAR1	_HFGELC[Carbamidomethyl (C)]QIFAAYVR_	2	855.925	6			1			C
1	A2RUT3	TMM89	_GVLHM[Oxidation (M)]LDALLVHIEGHLR_	4	510.536			5			1			M
1	A2RUT3	TMM89	_GVLHM[Oxidation (M)]LDALLVHIEGHLR_	3	680.379			5			1			M
1	A2RUT3	TMM89	_GVLHM[Oxidation (M)]LDALLVHIEGHLR_	5	408.63			5			1			M
1	A2RUT3	TMM89	_IYPVAAVMITTTMLMIC[Carbamidomethyl (C)]R_	3	695.364	17			1			C
1	A2RUT3	TMM89	_PLWYQVGLDLQPWGC[Carbamidomethyl (C)]QPK_	3	729.035	15			1			C
1	A2RUT3	TMM89	_PLWYQVGLDLQPWGC[Carbamidomethyl (C)]QPK_	2	1093.05	15			1			C
1	A2RUT3	TMM89	_GGLSC[Carbamidomethyl (C)]PGYWLGPGASR_	2	817.891	5			1			C
1	A2RUT3	TMM89	_SQATKGEHPQVTTEPC[Carbamidomethyl (C)]GPWK[lactylation]R_	3	822.733	16	5;20		1	0.19;0.81		C	K;K
1	A2RUU4	COLL1	_GSEGSLC[Carbamidomethyl (C)]QTQVFFGQYR_	2	982.452	7			1			C
1	A4D1T9	PRS37	_SHFNPC[Carbamidomethyl (C)]VGVLIKPSWVLAPAHC[Carbamidomethyl (C)]YLPNLK_	4	805.175	6;22			1;1			C;C
1	A4D1T9	PRS37	_SHFNPC[Carbamidomethyl (C)]VGVLIKPSWVLAPAHC[Carbamidomethyl (C)]YLPNLK_	3	1073.23	6;22			1;1			C;C
1	A4D1T9	PRS37	_SHFNPC[Carbamidomethyl (C)]VGVLIKPSWVLAPAHC[Carbamidomethyl (C)]YLPNLK_	5	644.342	6;22			1;1			C;C
1	A4D1T9	PRS37	_IFGEVAVATVIC[Carbamidomethyl (C)]K_	2	703.889	12			1			C
1	A4D1T9	PRS37	_IFGEVAVATVIC[Carbamidomethyl (C)]KDK_	2	825.45	12			1			C
1	A4FU69	EFCB5	_SWSGEFFTC[Carbamidomethyl (C)]NWK_	2	774.832	9			1			C
1	A4FU69	EFCB5	_FGNVVIEHLYHWIHIC[Carbamidomethyl (C)]SALMK_	4	642.582	16			1			C
1	A4FU69	EFCB5	_QMFAELFLHC[Carbamidomethyl (C)]DHGK_	2	866.9	10			1			C
1	A4QMS7	CFA90	_TGIISLYDC[Carbamidomethyl (C)]IFKR_	3	529.285	9			1			C
1	A4QMS7	CFA90	_TGIISLYDC[Carbamidomethyl (C)]IFKR_	2	793.424	9			1			C
1	A4QMS7	CFA90	_TGIISLYDC[Carbamidomethyl (C)]IFK_	2	715.373	9			1			C
1	A5D8V7	ODAD3	_WSM[Oxidation (M)]YQMEVIFGK_	2	767.857			3;6			0.98;0.02			M;M
1	A5D8V7	ODAD3	_WSMYQM[Oxidation (M)]EVIFGK_	2	767.857			3;6			0.02;0.98			M;M
1	A5D8W1	CFA69	_VLAFLEWC[Carbamidomethyl (C)]ESEDPFFSHGNSFHGTGGR_	4	771.599	8			1			C
1	A6NC86	PINLY	_GC[Carbamidomethyl (C)]ATESMC[Carbamidomethyl (C)]FTKPGAEVPTGTNVLFLHHIEC[Carbamidomethyl (C)]THSP_	4	947.185	2;8;30			1;1;1			C;C;C
1	A6NCL2	LRCL1	_TIFLQC[Carbamidomethyl (C)]LPWR_	2	667.358	6			1			C
1	A6NCN8	TEX52	_GGAQHTWGFHTWLDVC[Carbamidomethyl (C)]R_	3	676.648	16			1			C
1	A6NDG6	PGP	_FIFDC[Carbamidomethyl (C)]VSQEYGINPER_	2	987.457	5			1			C
1	A6NDG6	PGP	_FIFDC[Carbamidomethyl (C)]VSQEYGINPER_	3	658.64	5			1			C
1	A6NDG6	PGP	_RLGFGGPAGPGASLEVFGTAYC[Carbamidomethyl (C)]TALYLR_	3	967.829	22			1			C
1	A6NDG6	PGP	_LGFGGPAGPGASLEVFGTAYC[Carbamidomethyl (C)]TALYLR_	3	915.795	21			1			C
1	A6NDG6	PGP	_FIAGTGC[Carbamidomethyl (C)]LVR_	2	547.295	7			1			C
1	A6NDG6	PGP	_TILTLTGVSTLGDVKNNQESDC[Carbamidomethyl (C)]VSK_	3	893.788	22			1			C
1	A6NDU8	RIMC1	_GALLYMYC[Carbamidomethyl (C)]HSLTK_	2	778.884	8			1			C
1	A6NDU8	RIMC1	_RGALLYMYC[Carbamidomethyl (C)]HSLTK_	3	571.625	9			1			C
1	A6NEK1	ARRD5	_FGHVFYFVQASC[Carbamidomethyl (C)]MGR_	2	903.416	12			1			C
1	A6NEK1	ARRD5	_FGHVFYFVQASC[Carbamidomethyl (C)]MGR_	3	602.613	12			1			C
1	A6NEK1	ARRD5	_FGHVFYFVQASC[Carbamidomethyl (C)]M[Oxidation (M)]GR_	2	911.414	12		13	1		1	C		M
1	A6NEK1	ARRD5	_FGHVFYFVQASC[Carbamidomethyl (C)]M[Oxidation (M)]GR_	3	607.945	12		13	1		1	C		M
1	A6NEK1	ARRD5	_M[Oxidation (M)]YLLVQGTSTFHK_	2	770.895			1			1			M
1	A6NEK1	ARRD5	_QGTVC[Carbamidomethyl (C)]LQIQMER_	2	731.861	5			1			C
1	A6NF34	ANTRL	_YLSLALAQSQYAQAPC[Carbamidomethyl (C)]C[Carbamidomethyl (C)]PR_	2	1099.03	16;17			1;1			C;C
1	A6NF34	ANTRL	_MC[Carbamidomethyl (C)]FITYSTDGQTVLPLTSDKNR_	3	849.745	2			1			C
1	A6NFA0	S31F3	_LFLHWINPEM[Oxidation (M)]K_	2	722.376			10			1			M
1	A6NFA0	S31F3	_LFLHWINPEM[Oxidation (M)]K_	3	481.92			10			1			M
1	A6NFA0	S31F3	_ILC[Carbamidomethyl (C)]ADPC[Carbamidomethyl (C)]C[Carbamidomethyl (C)]QIC[Carbamidomethyl (C)]NVMALEIK_	2	1154.53	3;7;8;11			1;1;1;1			C;C;C;C
1	A6NFA0	S31F3	_ILC[Carbamidomethyl (C)]ADPC[Carbamidomethyl (C)]C[Carbamidomethyl (C)]QIC[Carbamidomethyl (C)]NVMALEIK_	3	770.026	3;7;8;11			1;1;1;1			C;C;C;C
1	A6NFA0	S31F3	_RILC[Carbamidomethyl (C)]ADPC[Carbamidomethyl (C)]C[Carbamidomethyl (C)]QIC[Carbamidomethyl (C)]NVMALEIK_	3	822.059	4;8;9;12			1;1;1;1			C;C;C;C
1	A6NFU0	F187A	_M[Oxidation (M)]FSLLVFR_	2	514.784			1			1			M
1	A6NJV1	CMI2C	_K[lactylation]KWHLLR_	2	526.822		1;2			1;0			K;K
1	A6NJV1	CMI2C	_DC[Carbamidomethyl (C)]YFEFRA_	2	554.232	2			1			C
1	A6NM11	L37A2	_NILM[Oxidation (M)]MTVELEK_	2	668.846			4;5			0.85;0.15			M;M
1	A6NM11	L37A2	_ASTSTNIC[Carbamidomethyl (C)]ELC[Carbamidomethyl (C)]TC[Carbamidomethyl (C)]GDEMLSC[Carbamidomethyl (C)]IDLNPEQR_	3	1092.13	8;11;13;20			1;1;1;1			C;C;C;C
1	A6NM11	L37A2	_DSFEGLLSLQYLDLSC[Carbamidomethyl (C)]NK_	2	1051.51	16			1			C
1	A6NM11	L37A2	_LILPSHMAC[Carbamidomethyl (C)]C[Carbamidomethyl (C)]LC[Carbamidomethyl (C)]QFK_	2	939.448	9;10;12			1;1;1			C;C;C
1	A6NM11	L37A2	_LILPSHMAC[Carbamidomethyl (C)]C[Carbamidomethyl (C)]LC[Carbamidomethyl (C)]QFK_	3	626.635	9;10;12			1;1;1			C;C;C
1	A6NM11	L37A2	_MDC[Carbamidomethyl (C)]SGAHVQVTC[Carbamidomethyl (C)]AK_	2	782.339	3;12			1;1			C;C
1	A6NM11	L37A2	_MDC[Carbamidomethyl (C)]SGAHVQVTC[Carbamidomethyl (C)]AK_	3	521.895	3;12			1;1			C;C
1	A6NM11	L37A2	_NSIEAVC[Carbamidomethyl (C)]K_	2	460.729	7			1			C
1	A6NNE9	MARHB	_FQC[Carbamidomethyl (C)]GYVLLHLFNR_	3	556.289	3			1			C
1	A6NNE9	MARHB	_FQC[Carbamidomethyl (C)]GYVLLHLFNR_	2	833.93	3			1			C
1	A6NNW6	ENO4	_HNQEQPTTLSMPLLMVSLVSC[Carbamidomethyl (C)]GK_	3	857.431	21			1			C
1	A6NNW6	ENO4	_AC[Carbamidomethyl (C)]AMLLNKPLYLNIALLK_	3	687.065	2			1			C
1	A6PVS8	LRIQ3	_LFFNFC[Carbamidomethyl (C)]PALR_	2	642.832	6			1			C
1	A7E2V4	ZSWM8	_WC[Carbamidomethyl (C)]THVVALC[Carbamidomethyl (C)]LFR_	3	521.264	2;9			1;1			C;C
1	A8MTL0	IQCF5	_LLNAVRIIQVYWRWHSC[Carbamidomethyl (C)]HSR_	4	649.347	17			1			C
1	A8MTL0	IQCF5	_LLNAVRIIQVYWRWHSC[Carbamidomethyl (C)]HSR_	5	519.679	17			1			C
1	A8MTL0	IQCF5	_LLNAVRIIQVYWRWHSC[Carbamidomethyl (C)]HSR_	3	865.461	17			1			C
1	A8MTL0	IQCF5	_TLLHAALRAWIIQC[Carbamidomethyl (C)]WWRQVLEK_	4	698.639	14			1			C
1	A8MTL0	IQCF5	_TLLHAALRAWIIQC[Carbamidomethyl (C)]WWRQVLEK_	3	931.183	14			1			C
1	A8MTL0	IQCF5	_TLLHAALRAWIIQC[Carbamidomethyl (C)]WWRQVLEK_	5	559.113	14			1			C
1	A8MV81	HIG1C	_M[Oxidation (M)]SIHLIHMR_	3	385.204			1;8			1;0			M;M
1	A8MYU2	KCNU1	_C[Carbamidomethyl (C)]YLAYTTFISGSAMK_	2	856.905	1			1			C
1	A8MYZ5	IQCF6	_AWVIQC[Carbamidomethyl (C)]WWR_	2	652.821	6			1			C
1	A8MYZ5	IQCF6	_RTLLQAALRAWVIQC[Carbamidomethyl (C)]WWR_	4	582.573	15			1			C
1	B1ANS9	WDR64	_LWHALNGHYC[Carbamidomethyl (C)]GYFGQR_	4	495.484	10			1			C
1	B1ANS9	WDR64	_LWHALNGHYC[Carbamidomethyl (C)]GYFGQR_	2	989.96	10			1			C
1	B1ANS9	WDR64	_LWHALNGHYC[Carbamidomethyl (C)]GYFGQR_	3	660.309	10			1			C
1	B2RC85	R10B2	_C[Carbamidomethyl (C)]WEIYLAYC[Carbamidomethyl (C)]RPSAAPPHEPTMK_	3	893.083	1;9			1;1			C;C
1	B2RC85	R10B2	_GLYEGEGFAAFQGGC[Carbamidomethyl (C)]TYR_	2	991.939	15			1			C
1	B3GLJ2	PATE3	_TYVHTC[Carbamidomethyl (C)]C[Carbamidomethyl (C)]NYNYC[Carbamidomethyl (C)]NFKL_	2	1078.95	6;7;12			1;1;1			C;C;C
1	B3GLJ2	PATE3	_TYVHTC[Carbamidomethyl (C)]C[Carbamidomethyl (C)]NYNYC[Carbamidomethyl (C)]NFKL_	3	719.638	6;7;12			1;1;1			C;C;C
1	B3GLJ2	PATE3	_NTLQISYMVC[Carbamidomethyl (C)]QK_	2	742.865	10			1			C
1	B4DYI2	S31C2	_TWC[Carbamidomethyl (C)]VFNSSVQQDHLSR_	2	982.458	3			1			C
1	B5ME19	EIFCL	_TMVQLGIC[Carbamidomethyl (C)]AFR_	2	648.334	8			1			C
1	B5ME19	EIFCL	_GC[Carbamidomethyl (C)]ILTLVER_	2	530.795	2			1			C
1	B5ME19	EIFCL	_TC[Carbamidomethyl (C)]AILC[Carbamidomethyl (C)]HIYHHALHSR_	3	663.661	2;6			1;1			C;C
1	B5ME19	EIFCL	_TC[Carbamidomethyl (C)]AILC[Carbamidomethyl (C)]HIYHHALHSR_	4	497.998	2;6			1;1			C;C
1	B7ZBB8	PP13G	_GVAVHFAVC[Carbamidomethyl (C)]YR_	2	639.824	9			1			C
1	H3BNL8	ARMD2	_ILLLQSVAC[Carbamidomethyl (C)]WC[Carbamidomethyl (C)]YLNPVSQK_	2	1146.6	9;11			1;1			C;C
1	H3BNL8	ARMD2	_ILLLQSVAC[Carbamidomethyl (C)]WC[Carbamidomethyl (C)]YLNPVSQK_	3	764.734	9;11			1;1			C;C
1	H7C350	CC188	_EK[lactylation]QMASMSK_	2	556.26		2;9			0.99;0.01			K;K
1	O00116	ADAS	_ESGYC[Carbamidomethyl (C)]TGHEPDSLEFSTVGGWVSTR_	3	920.073	5			1			C
1	O00116	ADAS	_AHGHC[Carbamidomethyl (C)]LHEIFLLR_	4	401.464	5			1			C
1	O00116	ADAS	_AHGHC[Carbamidomethyl (C)]LHEIFLLR_	2	801.92	5			1			C
1	O00116	ADAS	_AHGHC[Carbamidomethyl (C)]LHEIFLLR_	3	534.949	5			1			C
1	O00148	DX39A	_QC[Carbamidomethyl (C)]MMFSATLSK_	2	652.296	2			1			C
1	O00154	BACH	_KGC[Carbamidomethyl (C)]VITISGR_	2	545.805	3			1			C
1	O00159	MYO1C	_SAIC[Carbamidomethyl (C)]IQSWWR_	2	653.822	4			1			C
1	O00159	MYO1C	_RSAIC[Carbamidomethyl (C)]IQSWWR_	3	488.251	5			1			C
1	O00170	AIP	_FKLPVWETIVC[Carbamidomethyl (C)]TMR_	2	890.468	11			1			C
1	O00170	AIP	_FKLPVWETIVC[Carbamidomethyl (C)]TMR_	3	593.981	11			1			C
1	O00170	AIP	_LVVEEYYEVLDHC[Carbamidomethyl (C)]SSILNK_	3	770.716	13			1			C
1	O00203	AP3B1	_ASILWLIGENC[Carbamidomethyl (C)]ER_	2	780.896	11			1			C
1	O00203	AP3B1	_ASILWLIGENC[Carbamidomethyl (C)]ERVPK_	2	943.004	11			1			C
1	O00203	AP3B1	_ASILWLIGENC[Carbamidomethyl (C)]ERVPK_	3	629.005	11			1			C
1	O00217	NDUS8	_GLGM[Oxidation (M)]TLSYLFR_	2	637.334			4			1			M
1	O00232	PSD12	_WQQALK[lactylation]SVVLYVILAPFDNEQSDLVHR_	4	810.932		6			1			K
1	O00232	PSD12	_MVQQC[Carbamidomethyl (C)]C[Carbamidomethyl (C)]TYVEEITDLPIK_	2	1114.03	5;6			1;1			C;C
1	O00232	PSD12	_LKYYNLMIQLDQHEGSYLSIC[Carbamidomethyl (C)]K_	3	906.121	21			1			C
1	O00232	PSD12	_TIFAK[lactylation]VDR_	2	511.287		5			1			K
1	O00232	PSD12	_YYNLMIQLDQHEGSYLSIC[Carbamidomethyl (C)]K_	3	825.728	19			1			C
1	O00253	AGRP	_FFNAFC[Carbamidomethyl (C)]YC[Carbamidomethyl (C)]R_	2	642.768	6;8			1;1			C;C
1	O00253	AGRP	_FFNAFC[Carbamidomethyl (C)]YC[Carbamidomethyl (C)]RK_	2	706.816	6;8			1;1			C;C
1	O00253	AGRP	_FFNAFC[Carbamidomethyl (C)]YC[Carbamidomethyl (C)]RK_	3	471.546	6;8			1;1			C;C
1	O00299	CLIC1	_LFM[Oxidation (M)]VLWLK_	2	533.312			3			1			M
1	O00299	CLIC1	_LFM[Oxidation (M)]VLWLK_	1	1065.62			3			1			M
1	O00299	CLIC1	_LHIVQVVC[Carbamidomethyl (C)]K_	2	548.321	8			1			C
1	O00299	CLIC1	_LHIVQVVC[Carbamidomethyl (C)]K_	3	365.883	8			1			C
1	O00299	CLIC1	_LHIVQVVC[Carbamidomethyl (C)]KK_	3	408.581	8			1			C
1	O00299	CLIC1	_LHIVQVVC[Carbamidomethyl (C)]KK_	2	612.368	8			1			C
1	O00299	CLIC1	_EEFASTC[Carbamidomethyl (C)]PDDEEIELAYEQVAK_	3	858.379	7			1			C
1	O00391	QSOX1	_GYVHYFFGC[Carbamidomethyl (C)]R_	2	653.295	9			1			C
1	O00391	QSOX1	_GYVHYFFGC[Carbamidomethyl (C)]R_	3	435.866	9			1			C
1	O00391	QSOX1	_KFGVTDFPSC[Carbamidomethyl (C)]YLLFR_	2	925.469	10			1			C
1	O00391	QSOX1	_KFGVTDFPSC[Carbamidomethyl (C)]YLLFR_	3	617.315	10			1			C
1	O00391	QSOX1	_AWRPALYLAALDC[Carbamidomethyl (C)]AEETNSAVC[Carbamidomethyl (C)]R_	3	879.756	13;22			1;1			C;C
1	O00410	IPO5	_VRGPEYLTQMWHFMC[Carbamidomethyl (C)]DALIK_	4	624.556	15			1			C
1	O00410	IPO5	_VRGPEYLTQMWHFMC[Carbamidomethyl (C)]DALIK_	3	832.406	15			1			C
1	O00410	IPO5	_TIEC[Carbamidomethyl (C)]ISLIGLAVGK_	2	737.421	4			1			C
1	O00410	IPO5	_TIEC[Carbamidomethyl (C)]ISLIGLAVGKEK_	2	865.99	4			1			C
1	O00410	IPO5	_TIEC[Carbamidomethyl (C)]ISLIGLAVGKEK_	3	577.662	4			1			C
1	O00410	IPO5	_YAEYFLRPMLQYVC[Carbamidomethyl (C)]DNSPEVR_	3	884.086	14			1			C
1	O00410	IPO5	_QWGLC[Carbamidomethyl (C)]IFDDVIEHC[Carbamidomethyl (C)]SPASFK_	3	803.705	5;14			1;1			C;C
1	O00410	IPO5	_VQAHAAAALINFTEDC[Carbamidomethyl (C)]PK_	2	978.486	16			1			C
1	O00410	IPO5	_VQAHAAAALINFTEDC[Carbamidomethyl (C)]PK_	3	652.66	16			1			C
1	O00410	IPO5	_IFSIIAEGEMHEAIKHEDPC[Carbamidomethyl (C)]AK_	3	842.41	20			1			C
1	O00410	IPO5	_STAC[Carbamidomethyl (C)]QMLVC[Carbamidomethyl (C)]YAK_	2	716.325	4;9			1;1			C;C
1	O00418	EF2K	_GMALFFYSHAC[Carbamidomethyl (C)]NR_	2	787.356	11			1			C
1	O00418	EF2K	_GMALFFYSHAC[Carbamidomethyl (C)]NR_	3	525.24	11			1			C
1	O00423	EMAL1	_LNITEEQQAVLNRK[lactylation]_	2	864.468		14			1			K
1	O00429	DNM1L	_IC[Carbamidomethyl (C)]YIFHETFGR_	2	721.848	2			1			C
1	O00429	DNM1L	_IC[Carbamidomethyl (C)]YIFHETFGR_	3	481.568	2			1			C
1	O00429	DNM1L	_LHDAIVEVVTC[Carbamidomethyl (C)]LLR_	3	546.64	11			1			C
1	O00429	DNM1L	_LHDAIVEVVTC[Carbamidomethyl (C)]LLR_	2	819.456	11			1			C
1	O00442	RTCA	_FGFIFNC[Carbamidomethyl (C)]DIK_	2	630.808	7			1			C
1	O00443	P3C2A	_LQLLTFSAMC[Carbamidomethyl (C)]QNLAR_	2	883.458	10			1			C
1	O00468	AGRIN	_HQGPC[Carbamidomethyl (C)]DQAPSPC[Carbamidomethyl (C)]LGVQC[Carbamidomethyl (C)]AFGATC[Carbamidomethyl (C)]AVK_	3	939.417	5;12;17;23			1;1;1;1			C;C;C;C
1	O00487	PSDE	_QTGRPEMVVGWYHSHPGFGC[Carbamidomethyl (C)]WLSGVDINTQQSFEALSER_	4	1116.52	20			1			C
1	O00487	PSDE	_QTGRPEMVVGWYHSHPGFGC[Carbamidomethyl (C)]WLSGVDINTQQSFEALSER_	5	893.42	20			1			C
1	O00487	PSDE	_SWMEGLTLQDYSEHC[Carbamidomethyl (C)]KHNESVVK_	3	926.427	15			1			C
1	O00505	IMA4	_NVTWVIVNLC[Carbamidomethyl (C)]R_	2	687.372	10			1			C
1	O00505	IMA4	_NVTWVIVNLC[Carbamidomethyl (C)]R_	3	458.583	10			1			C
1	O00505	IMA4	_SPHQNVC[Carbamidomethyl (C)]EQAVWALGNIIGDGPQC[Carbamidomethyl (C)]R_	3	936.11	7;24			1;1			C;C
1	O00519	FAAH1	_DVESLALC[Carbamidomethyl (C)]LR_	2	588.308	8			1			C
1	O00559	RCAS1	_FC[Carbamidomethyl (C)]TC[Carbamidomethyl (C)]LATVFSFLKR_	3	583.965	2;4			1;1			C;C
1	O00571	DDX3X	_GC[Carbamidomethyl (C)]HLLVATPGR_	2	590.816	2			1			C
1	O00622	CCN1	_FTYAGC[Carbamidomethyl (C)]LSVK_	2	573.287	6			1			C
1	O00629	IMA3	_NVTWVMVNLC[Carbamidomethyl (C)]R_	2	696.35	10			1			C
1	O00629	IMA3	_NVTWVM[Oxidation (M)]VNLC[Carbamidomethyl (C)]R_	2	704.347	10		6	1		1	C		M
1	O00629	IMA3	_NVTWVMVNLC[Carbamidomethyl (C)]R_	3	464.569	10			1			C
1	O00629	IMA3	_LLHSPHQNVC[Carbamidomethyl (C)]EQAVWALGNIIGDGPQC[Carbamidomethyl (C)]R_	4	793.141	10;27			1;1			C;C
1	O00743	PPP6	_LVTVWSAPNYC[Carbamidomethyl (C)]YR_	2	814.898	11			1			C
1	O00743	PPP6	_C[Carbamidomethyl (C)]GNIASIMVFK_	2	620.315	1			1			C
1	O00743	PPP6	_QITQVYGFYDEC[Carbamidomethyl (C)]QTK_	2	940.43	12			1			C
1	O00743	PPP6	_FMFDEK[lactylation]LVTVWSAPNYC[Carbamidomethyl (C)]YR_	3	833.389	17	6		1	1		C	K
1	O00743	PPP6	_C[Carbamidomethyl (C)]GNIASIMVFKDVNTR_	2	912.958	1			1			C
1	O00743	PPP6	_C[Carbamidomethyl (C)]GNIASIMVFKDVNTR_	3	608.975	1			1			C
1	O00743	PPP6	_C[Carbamidomethyl (C)]GNIASIMVFKDVNTREPK_	3	727.038	1			1			C
1	O14494	PLPP1	_INC[Carbamidomethyl (C)]SDGYIEYYIC[Carbamidomethyl (C)]R_	2	913.398	3;13			1;1			C;C
1	O14521	DHSD	_AVAM[Oxidation (M)]LWKL_	2	474.273			4			1			M
1	O14556	G3PT	_FGIVEGLM[Oxidation (M)]TTVHSYTATQK_	3	700.354			8			1			M
1	O14556	G3PT	_FGIVEGLM[Oxidation (M)]TTVHSYTATQK_	2	1050.03			8			1			M
1	O14556	G3PT	_GPM[Oxidation (M)]AGILAYTEDEVVSTDFLGDTHSSIFDAK_	3	1101.52			3			1			M
1	O14556	G3PT	_GPM[Oxidation (M)]AGILAYTEDEVVSTDFLGDTHSSIFDAK_	4	826.391			3			1			M
1	O14556	G3PT	_VVAVNDPFIDPEYM[Oxidation (M)]VYMFKYDSTHGR_	4	778.116			14;17			1;0			M;M
1	O14556	G3PT	_VVISAPSPDAPMFVMGVNENDYNPGSMNIVSNASC[Carbamidomethyl (C)]TTNC[Carbamidomethyl (C)]LAPLAK_	4	1189.06	35;39			1;1			C;C
1	O14556	G3PT	_GKLTGMAFRVPTPDVSVVDLTC[Carbamidomethyl (C)]R_	3	840.442	22			1			C
1	O14556	G3PT	_GKLTGMAFRVPTPDVSVVDLTC[Carbamidomethyl (C)]R_	4	630.583	22			1			C
1	O14556	G3PT	_LTGMAFRVPTPDVSVVDLTC[Carbamidomethyl (C)]R_	3	778.736	20			1			C
1	O14556	G3PT	_LTGMAFRVPTPDVSVVDLTC[Carbamidomethyl (C)]R_	2	1167.6	20			1			C
1	O14556	G3PT	_LTGM[Oxidation (M)]AFRVPTPDVSVVDLTC[Carbamidomethyl (C)]R_	3	784.068	20		4	1		1	C		M
1	O14556	G3PT	_DIVLTNVTVVQLLRQPC[Carbamidomethyl (C)]PVTR_	3	807.793	17			1			C
1	O14556	G3PT	_VVAVNDPFIDPEYMVYM[Oxidation (M)]FK_	2	1147.05			14;17			0.06;0.94			M;M
1	O14556	G3PT	_NGQLVVDNHEISVYQC[Carbamidomethyl (C)]KEPK_	3	786.39	16			1			C
1	O14556	G3PT	_NGQLVVDNHEISVYQC[Carbamidomethyl (C)]KEPK_	4	590.044	16			1			C
1	O14556	G3PT	_NGQLVVDNHEISVYQC[Carbamidomethyl (C)]KEPK_	2	1179.08	16			1			C
1	O14556	G3PT	_FGIVEGLMTTVHSYTATQK[lactylation]TVDGPSR_	3	956.48		19			1			K
1	O14556	G3PT	_FGIVEGLMTTVHSYTATQK[lactylation]TVDGPSR_	4	717.612		19			1			K
1	O14556	G3PT	_FGIVEGLMTTVHSYTATQK[lactylation]TVDGPSRK_	3	999.178		19;27			1;0			K;K
1	O14556	G3PT	_FGIVEGLMTTVHSYTATQK[lactylation]TVDGPSRK_	4	749.635		19;27			1;0			K;K
1	O14556	G3PT	_NGQLVVDNHEISVYQC[Carbamidomethyl (C)]K_	2	1001.99	16			1			C
1	O14556	G3PT	_NGQLVVDNHEISVYQC[Carbamidomethyl (C)]K_	3	668.327	16			1			C
1	O14556	G3PT	_VPTPDVSVVDLTC[Carbamidomethyl (C)]R_	2	779.401	13			1			C
1	O14556	G3PT	_VPTPDVSVVDLTC[Carbamidomethyl (C)]R_	3	519.936	13			1			C
1	O14556	G3PT	_LAQPAPYSAIK[lactylation]EAVK_	2	829.462		11;15			1;0			K;K
1	O14556	G3PT	_GK[lactylation]LTGMAFR_	2	526.781		2			1			K
1	O14556	G3PT	_GKLTGM[Oxidation (M)]AFR_	2	498.768			6			1			M
1	O14556	G3PT	_AC[Carbamidomethyl (C)]MEK[lactylation]GVK_	2	497.738	2	5;8		1	1;0		C	K;K
1	O14556	G3PT	_GAHQNIIPASTGAAK[lactylation]AVTK_	2	954.021		15;19			1;0			K;K
1	O14556	G3PT	_AVTK[lactylation]VIPELK_	2	585.361		4;10			1;0			K;K
1	O14556	G3PT	_YK[lactylation]GSVEFR_	2	529.269		2			1			K
1	O14556	G3PT	_NGQLVVDNHEISVYQC[Carbamidomethyl (C)]KEPK[lactylation]QIPWR_	4	778.144	16	17;20		1	0.18;0.82		C	K;K
1	O14556	G3PT	_VIPELK[lactylation]GK_	1	955.582		6;8			0.93;0.07			K;K
1	O14556	G3PT	_GAHQNIIPASTGAAK[lactylation]_	2	754.397		15			1			K
1	O14579	COPE	_NAFYIGSYQQC[Carbamidomethyl (C)]INEAQR_	2	1031.48	11			1			C
1	O14579	COPE	_ALHQGDSLEC[Carbamidomethyl (C)]TAMTVQILLK_	3	743.385	10			1			C
1	O14618	CCS	_QIC[Carbamidomethyl (C)]SC[Carbamidomethyl (C)]DGLTIWEER_	2	883.895	3;5			1;1			C;C
1	O14638	ENPP3	_HLANTDVPIPTHYFVVLTSC[Carbamidomethyl (C)]K_	3	804.751	20			1			C
1	O14645	IDLC	_ELYSQC[Carbamidomethyl (C)]FDELIR_	2	786.872	6			1			C
1	O14656	TOR1A	_AM[Oxidation (M)]FIFLSNAGAER_	2	721.858			2			1			M
1	O14715	RGPD8	_VWVWTAC[Carbamidomethyl (C)]DFADGER_	2	856.38	7			1			C
1	O14734	ACOT8	_QDGVLAVTC[Carbamidomethyl (C)]AQEGVIR_	2	858.441	9			1			C
1	O14734	ACOT8	_SVSEDVHVHSLHC[Carbamidomethyl (C)]YFVR_	3	690.999	13			1			C
1	O14744	ANM5	_TWM[Oxidation (M)]WWHNFR_	3	460.542			3			1			M
1	O14744	ANM5	_TWM[Oxidation (M)]WWHNFR_	2	690.309			3			1			M
1	O14744	ANM5	_C[Carbamidomethyl (C)]LLDRVPEEEKDTNVQVLMVLGAGR_	3	947.825	1			1			C
1	O14744	ANM5	_C[Carbamidomethyl (C)]LLDRVPEEEKDTNVQVLMVLGAGR_	4	711.12	1			1			C
1	O14744	ANM5	_KVWYEWAVTAPVC[Carbamidomethyl (C)]SAIHNPTGR_	3	848.094	13			1			C
1	O14744	ANM5	_QGFDFLC[Carbamidomethyl (C)]MPVFHPR_	3	584.278	7			1			C
1	O14773	TPP1	_C[Carbamidomethyl (C)]HSVITQDFLTC[Carbamidomethyl (C)]WLSIR_	3	712.684	1;12			1;1			C;C
1	O14787	TNPO2	_SHAIAC[Carbamidomethyl (C)]VNQFIMDR_	2	831.398	6			1			C
1	O14795	UN13B	_YGIESIYQAMTHFAC[Carbamidomethyl (C)]LSSK_	3	736.015	15			1			C
1	O14818	PSA7	_KIC[Carbamidomethyl (C)]ALDDNVC[Carbamidomethyl (C)]MAFAGLTADAR_	3	771.366	3;10			1;1			C;C
1	O14818	PSA7	_SVAK[lactylation]LQDER_	2	559.296		4			1			K
1	O14841	OPLA	_SLAVVLM[Oxidation (M)]HSYTWAQHEQQVGVLAR_	3	913.806			7			1			M
1	O14841	OPLA	_AVTLSALIYC[Carbamidomethyl (C)]LR_	2	690.389	10			1			C
1	O14841	OPLA	_AVTLSALIYC[Carbamidomethyl (C)]LR_	3	460.595	10			1			C
1	O14841	OPLA	_LHGPC[Carbamidomethyl (C)]LIIDSNSTILVEPGC[Carbamidomethyl (C)]QAEVTK_	3	951.149	5;20			1;1			C;C
1	O14867	BACH1	_SVLAAC[Carbamidomethyl (C)]SSYFHSR_	2	742.851	6			1			C
1	O14967	CLGN	_TSYIIMFGPDKC[Carbamidomethyl (C)]GEDYKLHFIFR_	3	946.464	12			1			C
1	O14967	CLGN	_TSYIIMFGPDKC[Carbamidomethyl (C)]GEDYKLHFIFR_	4	710.1	12			1			C
1	O14967	CLGN	_TSYIIMFGPDKC[Carbamidomethyl (C)]GEDYKLHFIFR_	5	568.282	12			1			C
1	O14967	CLGN	_C[Carbamidomethyl (C)]GEDYKLHFIFR_	3	528.926	1			1			C
1	O14967	CLGN	_C[Carbamidomethyl (C)]GEDYKLHFIFR_	2	792.885	1			1			C
1	O14967	CLGN	_TSYIIMFGPDKC[Carbamidomethyl (C)]GEDYK_	2	1012.46	12			1			C
1	O14979	HNRDL	_GFC[Carbamidomethyl (C)]FITYTDEEPVKK_	2	917.44	3			1			C
1	O14980	XPO1	_AIIASNIM[Oxidation (M)]YIVGQYPR_	2	912.987			8			1			M
1	O14980	XPO1	_AIIASNIM[Oxidation (M)]YIVGQYPR_	3	608.994			8			1			M
1	O14980	XPO1	_FLVTVIKDLLGLC[Carbamidomethyl (C)]EQK_	3	626.025	13			1			C
1	O14980	XPO1	_TSESLC[Carbamidomethyl (C)]QNNMVILK_	2	818.905	6			1			C
1	O15020	SPTN2	_DALLLWC[Carbamidomethyl (C)]QMK_	2	639.323	7			1			C
1	O15041	SEM3E	_GHAIC[Carbamidomethyl (C)]VYHMSSIR_	3	510.915	5			1			C
1	O15041	SEM3E	_GHAIC[Carbamidomethyl (C)]VYHMSSIR_	2	765.869	5			1			C
1	O15066	KIF3B	_SHAIFVITIEC[Carbamidomethyl (C)]SEVGLDGENHIR_	3	866.099	11			1			C
1	O15084	ANR28	_SPLHYAAANC[Carbamidomethyl (C)]NYQC[Carbamidomethyl (C)]LFALVGSGASVNDLDER_	3	1138.19	10;14			1;1			C;C
1	O15084	ANR28	_SPLHYAAANC[Carbamidomethyl (C)]NYQC[Carbamidomethyl (C)]LFALVGSGASVNDLDER_	4	853.898	10;14			1;1			C;C
1	O15084	ANR28	_GHVEC[Carbamidomethyl (C)]VDVLINQGASILVK_	3	684.37	5			1			C
1	O15084	ANR28	_GIHGMFPLHLAALSGFSDC[Carbamidomethyl (C)]C[Carbamidomethyl (C)]R_	3	782.703	19;20			1;1			C;C
1	O15084	ANR28	_AVASC[Carbamidomethyl (C)]SEEAVQVLLK_	2	802.422	5			1			C
1	O15085	ARHGB	_AFFIIC[Carbamidomethyl (C)]TSK_	2	543.786	6			1			C
1	O15143	ARC1B	_TWK[lactylation]PTLVILR_	3	433.599		3			1			K
1	O15145	ARPC3	_NEADRTLIYITLYISEC[Carbamidomethyl (C)]LKK_	3	815.102	17			1			C
1	O15145	ARPC3	_NEADRTLIYITLYISEC[Carbamidomethyl (C)]LKK_	4	611.578	17			1			C
1	O15145	ARPC3	_WWTC[Carbamidomethyl (C)]FVK_	2	513.747	4			1			C
1	O15146	MUSK	_PGLYTC[Carbamidomethyl (C)]IATNK[lactylation]HGEK[lactylation]FSTAK[lactylation]_	3	813.734	6	11;15;20		1	1;1;1		C	K;K;K
1	O15228	GNPAT	_FGLLNIVM[Oxidation (M)]EPFFKR_	3	576.316			8			1			M
1	O15230	LAMA5	_LRPGSPSLALFLSNGHFVAQM[Oxidation (M)]EGLGTR_	3	957.836			21			1			M
1	O15254	ACOX3	_WLVC[Carbamidomethyl (C)]YLLR_	2	561.81	4			1			C
1	O15260	SURF4	_LC[Carbamidomethyl (C)]LISTFLEDGIR_	2	768.908	2			1			C
1	O15296	LX15B	_GGHLLFPC[Carbamidomethyl (C)]YQWLEGAGTLVLQEGTAK_	3	949.15	8			1			C
1	O15327	INP4B	_NVEIMWLAATIC[Carbamidomethyl (C)]R_	2	788.902	12			1			C
1	O15327	INP4B	_NVEIMWLAATIC[Carbamidomethyl (C)]R_	3	526.271	12			1			C
1	O15327	INP4B	_KNVEIMWLAATIC[Carbamidomethyl (C)]R_	3	568.969	13			1			C
1	O15347	HMGB3	_RPPSGFFLFC[Carbamidomethyl (C)]SEFRPK_	3	658.001	10			1			C
1	O15347	HMGB3	_RPPSGFFLFC[Carbamidomethyl (C)]SEFRPK_	4	493.753	10			1			C
1	O15347	HMGB3	_MSAYAFFVQTC[Carbamidomethyl (C)]R_	2	740.839	11			1			C
1	O15347	HMGB3	_M[Oxidation (M)]SAYAFFVQTC[Carbamidomethyl (C)]REEHK_	2	1010.46	11		1	1		1	C		M
1	O15371	EIF3D	_TQGNVFATDAILATLMSC[Carbamidomethyl (C)]TR_	3	724.026	18			1			C
1	O15371	EIF3D	_NLAMEATYINHNFSQQC[Carbamidomethyl (C)]LR_	3	770.697	17			1			C
1	O15372	EIF3H	_MDSLLIAGQINTYC[Carbamidomethyl (C)]QNIK_	2	1041.52	14			1			C
1	O15393	TMPS2	_NNIWWLIGDTSWGSGC[Carbamidomethyl (C)]AK_	2	1032.98	16			1			C
1	O15393	TMPS2	_NNIWWLIGDTSWGSGC[Carbamidomethyl (C)]AK_	3	688.991	16			1			C
1	O15393	TMPS2	_AYRPGVYGNVM[Oxidation (M)]VFTDWIYR_	3	775.049			11			1			M
1	O15393	TMPS2	_QSFM[Oxidation (M)]FYGAGYQVEK_	2	835.88			4			1			M
1	O43149	ZZEF1	_IWEWLVGVAC[Carbamidomethyl (C)]R_	2	694.861	10			1			C
1	O43149	ZZEF1	_TTHLLFSLGAVC[Carbamidomethyl (C)]LDSR_	3	597.314	12			1			C
1	O43175	SERA	_NAGNC[Carbamidomethyl (C)]LSPAVIVGLLK_	2	813.456	5			1			C
1	O43175	SERA	_KGILVMNTPNGNSLSAAELTC[Carbamidomethyl (C)]GMIMC[Carbamidomethyl (C)]LAR_	3	1041.51	21;26			1;1			C;C
1	O43175	SERA	_KGILVMNTPNGNSLSAAELTC[Carbamidomethyl (C)]GMIMC[Carbamidomethyl (C)]LAR_	4	781.388	21;26			1;1			C;C
1	O43175	SERA	_GILVMNTPNGNSLSAAELTC[Carbamidomethyl (C)]GMIMC[Carbamidomethyl (C)]LAR_	3	998.816	20;25			1;1			C;C
1	O43175	SERA	_C[Carbamidomethyl (C)]GEEIAVQFVDMVK_	2	812.889	1			1			C
1	O43175	SERA	_C[Carbamidomethyl (C)]GEEIAVQFVDMVK_	3	542.262	1			1			C
1	O43175	SERA	_QNLSKEELIAELQDC[Carbamidomethyl (C)]EGLIVR_	3	819.76	15			1			C
1	O43236	2025-09-04	_VHC[Carbamidomethyl (C)]C[Carbamidomethyl (C)]LYFISPFGHGLRPLDVEFMK_	4	731.362	3;4			1;1			C;C
1	O43236	2025-09-04	_VHC[Carbamidomethyl (C)]C[Carbamidomethyl (C)]LYFISPFGHGLRPLDVEFMK_	3	974.813	3;4			1;1			C;C
1	O43236	2025-09-04	_VHC[Carbamidomethyl (C)]C[Carbamidomethyl (C)]LYFISPFGHGLRPLDVEFMK_	5	585.291	3;4			1;1			C;C
1	O43236	2025-09-04	_VHC[Carbamidomethyl (C)]C[Carbamidomethyl (C)]LYFISPFGHGLRPLDVEFM[Oxidation (M)]K_	4	735.36	3;4		23	1;1		1	C;C		M
1	O43237	DC1L2	_RFC[Carbamidomethyl (C)]LQYGAALIYTSVKEEK_	3	759.396	3			1			C
1	O43237	DC1L2	_FC[Carbamidomethyl (C)]LQYGAALIYTSVKEEK_	3	707.363	2			1			C
1	O43237	DC1L2	_FC[Carbamidomethyl (C)]LQYGAALIYTSVK_	2	867.45	2			1			C
1	O43237	DC1L2	_FC[Carbamidomethyl (C)]LQYGAALIYTSVK_	3	578.636	2			1			C
1	O43237	DC1L2	_C[Carbamidomethyl (C)]NVWILDGDLYHK_	2	816.896	1			1			C
1	O43237	DC1L2	_C[Carbamidomethyl (C)]NVWILDGDLYHK_	3	544.933	1			1			C
1	O43242	PSMD3	_ISFC[Carbamidomethyl (C)]LDIHNMSVK_	2	782.387	4			1			C
1	O43242	PSMD3	_ISFC[Carbamidomethyl (C)]LDIHNMSVK_	3	521.927	4			1			C
1	O43298	ZBT43	_QQGQLC[Carbamidomethyl (C)]DVSIVVQGHIFR_	3	695.362	6			1			C
1	O43324	MCA3	_WFC[Carbamidomethyl (C)]HIQHYPGIR_	4	404.2	3			1			C
1	O43324	MCA3	_WFC[Carbamidomethyl (C)]HIQHYPGIR_	2	807.393	3			1			C
1	O43324	MCA3	_WFC[Carbamidomethyl (C)]HIQHYPGIR_	3	538.598	3			1			C
1	O43379	WDR62	_FTYDC[Carbamidomethyl (C)]HHLITVSGDSC[Carbamidomethyl (C)]VFIWHLGPEITNC[Carbamidomethyl (C)]MK_	4	935.181	5;16;29			1;1;1			C;C;C
1	O43379	WDR62	_SISVIDFYSGEC[Carbamidomethyl (C)]IAK_	2	844.914	12			1			C
1	O43390	HNRPR	_GYAFITFC[Carbamidomethyl (C)]GK_	2	582.281	8			1			C
1	O43390	HNRPR	_GFC[Carbamidomethyl (C)]FLEYEDHK_	2	722.814	3			1			C
1	O43396	TXNL1	_ISYFTFIGTPVQATNM[Oxidation (M)]NDFKR_	3	822.742			16			1			M
1	O43414	ERI3	_SIFVTC[Carbamidomethyl (C)]GDWDLK_	2	720.845	6			1			C
1	O43414	ERI3	_AYSFAMGC[Carbamidomethyl (C)]WPK_	2	659.291	8			1			C
1	O43426	SYNJ1	_MLFSHDYVFWC[Carbamidomethyl (C)]GDFNYR_	3	752.992	11			1			C
1	O43432	IF4G3	_AGVLLSEILHLLC[Carbamidomethyl (C)]K_	3	522.641	13			1			C
1	O43451	MGA	_PVMVPYWSLGFQLC[Carbamidomethyl (C)]R_	3	618.313	14			1			C
1	O43488	ARK72	_LQC[Carbamidomethyl (C)]PQVDLFYLHAPDHGTPVEETLHAC[Carbamidomethyl (C)]QR_	4	858.662	3;27			1;1			C;C
1	O43491	E41L2	_YFLC[Carbamidomethyl (C)]LQLR_	2	556.8	4			1			C
1	O43592	XPOT	_TC[Carbamidomethyl (C)]FIILSK_	2	491.276	2			1			C
1	O43592	XPOT	_TC[Carbamidomethyl (C)]FIILSK_	1	981.544	2			1			C
1	O43592	XPOT	_FFC[Carbamidomethyl (C)]FQVLEHQVK_	3	527.934	3			1			C
1	O43592	XPOT	_FFC[Carbamidomethyl (C)]FQVLEHQVK_	2	791.398	3			1			C
1	O43592	XPOT	_ISPDAWQVC[Carbamidomethyl (C)]AEALAQR_	2	907.946	9			1			C
1	O43598	DNPH1	_GEPGRPALYFC[Carbamidomethyl (C)]GSIR_	2	840.42	11			1			C
1	O43598	DNPH1	_ILC[Carbamidomethyl (C)]LFRPQSGR_	2	673.872	3			1			C
1	O43615	TIM44	_MLYVWALC[Carbamidomethyl (C)]R_	2	606.307	8			1			C
1	O43615	TIM44	_M[Oxidation (M)]LYVWALC[Carbamidomethyl (C)]R_	2	614.304	8		1	1		1	C		M
1	O43615	TIM44	_MLYVWALC[Carbamidomethyl (C)]RDQDELNPYAAWR_	3	890.758	8			1			C
1	O43617	TPPC3	_KMSSELFTLTYGALVTQLC[Carbamidomethyl (C)]K_	3	764.066	19			1			C
1	O43617	TPPC3	_MSSELFTLTYGALVTQLC[Carbamidomethyl (C)]K_	3	721.367	18			1			C
1	O43681	GET3	_GM[Oxidation (M)]NFSVVVFDTAPTGHTLR_	3	689.011			2			1			M
1	O43692	PI15	_C[Carbamidomethyl (C)]FGPMC[Carbamidomethyl (C)]THYTQMVWATSNR_	3	783.001	1;6			1;1			C;C
1	O43692	PI15	_SAEAWAATC[Carbamidomethyl (C)]IWDHGPSYLLR_	3	768.7	9			1			C
1	O43707	ACTN4	_AIM[Oxidation (M)]TYVSSFYHAFSGAQK_	2	1012.48			3			1			M
1	O43707	ACTN4	_AIM[Oxidation (M)]TYVSSFYHAFSGAQK_	3	675.324			3			1			M
1	O43707	ACTN4	_LM[Oxidation (M)]LLLEVISGERLPKPER_	3	703.742			2			1			M
1	O43707	ACTN4	_LM[Oxidation (M)]LLLEVISGERLPKPER_	4	528.058			2			1			M
1	O43707	ACTN4	_EGLLLWC[Carbamidomethyl (C)]QR_	2	587.805	7			1			C
1	O43707	ACTN4	_C[Carbamidomethyl (C)]QLEINFNTLQTK_	2	804.906	1			1			C
1	O43707	ACTN4	_KTFTAWC[Carbamidomethyl (C)]NSHLR_	3	507.586	7			1			C
1	O43708	MAAI	_LLVLEAFQVSHPC[Carbamidomethyl (C)]R_	2	834.948	13			1			C
1	O43708	MAAI	_LLVLEAFQVSHPC[Carbamidomethyl (C)]R_	3	556.968	13			1			C
1	O43708	MAAI	_LLVLEAFQVSHPC[Carbamidomethyl (C)]RQPDTPTELRA_	3	926.485	13			1			C
1	O43708	MAAI	_LLVLEAFQVSHPC[Carbamidomethyl (C)]RQPDTPTELRA_	4	695.116	13			1			C
1	O43739	CYH3	_WFILTDNC[Carbamidomethyl (C)]LYYFEYTTDKEPR_	3	925.432	8			1			C
1	O43747	AP1G1	_LLYMHMLGYPAHFGQLEC[Carbamidomethyl (C)]LK_	3	807.735	18			1			C
1	O43747	AP1G1	_LLYMHMLGYPAHFGQLEC[Carbamidomethyl (C)]LK_	4	606.053	18			1			C
1	O43747	AP1G1	_LLYMHMLGYPAHFGQLEC[Carbamidomethyl (C)]LK_	2	1211.1	18			1			C
1	O43747	AP1G1	_NHGVLHTSVVLLTEMC[Carbamidomethyl (C)]ER_	3	699.019	16			1			C
1	O43747	AP1G1	_NHGVLHTSVVLLTEMC[Carbamidomethyl (C)]ER_	4	524.516	16			1			C
1	O43747	AP1G1	_ELLYFLDSC[Carbamidomethyl (C)]EPEFK_	2	895.421	9			1			C
1	O43747	AP1G1	_AALC[Carbamidomethyl (C)]AVHVIR_	2	555.316	4			1			C
1	O43747	AP1G1	_ADC[Carbamidomethyl (C)]ASGIFLAAEK_	2	676.829	3			1			C
1	O43772	MCAT	_NLLAGGFGGVC[Carbamidomethyl (C)]LVFVGHPLDTVK_	3	790.759	11			1			C
1	O43776	SYNC	_NLM[Oxidation (M)]FLVLR_	2	511.297			3			1			M
1	O43795	MYO1B	_LVMSYVAAVC[Carbamidomethyl (C)]GK_	2	649.336	10			1			C
1	O43813	LANC1	_DLLVHWC[Carbamidomethyl (C)]HGAPGVIYMLIQAYK_	3	862.112	7			1			C
1	O43813	LANC1	_DLLVHWC[Carbamidomethyl (C)]HGAPGVIYMLIQAYK_	4	646.836	7			1			C
1	O43813	LANC1	_DLLVHWC[Carbamidomethyl (C)]HGAPGVIYM[Oxidation (M)]LIQAYK_	3	867.443	7		16	1		1	C		M
1	O43813	LANC1	_DLLVHWC[Carbamidomethyl (C)]HGAPGVIYM[Oxidation (M)]LIQAYK_	4	650.834	7		16	1		1	C		M
1	O43813	LANC1	_GYGLC[Carbamidomethyl (C)]HGSAGNAYAFLTLYNLTQDMK_	3	955.783	5			1			C
1	O43813	LANC1	_SITFLC[Carbamidomethyl (C)]GDAGPLAVAAVLYHK_	3	735.057	6			1			C
1	O43813	LANC1	_RSITFLC[Carbamidomethyl (C)]GDAGPLAVAAVLYHK_	3	787.091	7			1			C
1	O43813	LANC1	_RSITFLC[Carbamidomethyl (C)]GDAGPLAVAAVLYHK_	4	590.57	7			1			C
1	O43813	LANC1	_KGYGLC[Carbamidomethyl (C)]HGSAGNAYAFLTLYNLTQDMK_	3	998.481	6			1			C
1	O43813	LANC1	_KGYGLC[Carbamidomethyl (C)]HGSAGNAYAFLTLYNLTQDMK_	4	749.113	6			1			C
1	O43813	LANC1	_YLC[Carbamidomethyl (C)]DAYQC[Carbamidomethyl (C)]ADVIWQYGLLKK_	3	836.408	3;8			1;1			C;C
1	O43813	LANC1	_MNNEK[lactylation]QAEDC[Carbamidomethyl (C)]ITR_	2	840.869	10	5		1	1		C	K
1	O43819	SCO2	_GQWVLMYFGFTHC[Carbamidomethyl (C)]PDIC[Carbamidomethyl (C)]PDELEK_	3	948.094	13;17			1;1			C;C
1	O43820	HYAL3	_SFSC[Carbamidomethyl (C)]HC[Carbamidomethyl (C)]YWGWAGPTC[Carbamidomethyl (C)]QEPRPGPK_	3	922.398	4;6;15			1;1;1			C;C;C
1	O43820	HYAL3	_SFSC[Carbamidomethyl (C)]HC[Carbamidomethyl (C)]YWGWAGPTC[Carbamidomethyl (C)]QEPRPGPK_	4	692.051	4;6;15			1;1;1			C;C;C
1	O43820	HYAL3	_VAQALRPHGLWGFYHYPAC[Carbamidomethyl (C)]GNGWHSMASNYTGR_	4	941.19	19			1			C
1	O43822	CF410	_K[lactylation]LNC[Carbamidomethyl (C)]WGSR_	2	546.766	4	1		1	1		C	K
1	O43837	IDH3B	_LGDGLFLQC[Carbamidomethyl (C)]C[Carbamidomethyl (C)]EEVAELYPK_	2	1121.03	9;10			1;1			C;C
1	O43847	NRDC	_WAQFFIHPLM[Oxidation (M)]IR_	3	525.615			10			1			M
1	O43847	NRDC	_WAQFFIHPLM[Oxidation (M)]IR_	2	787.919			10			1			M
1	O43865	SAHH2	_IVGC[Carbamidomethyl (C)]THITAQTAVLIETLC[Carbamidomethyl (C)]ALGAQC[Carbamidomethyl (C)]R_	3	952.822	4;19;25			1;1;1			C;C;C
1	O43865	SAHH2	_IVGC[Carbamidomethyl (C)]THITAQTAVLIETLC[Carbamidomethyl (C)]ALGAQC[Carbamidomethyl (C)]R_	4	714.869	4;19;25			1;1;1			C;C;C
1	O43865	SAHH2	_NSC[Carbamidomethyl (C)]IVC[Carbamidomethyl (C)]NMGHSNTEIDVTSLR_	3	803.031	3;6			1;1			C;C
1	O43920	NDUS5	_EC[Carbamidomethyl (C)]KIEYDDFVEC[Carbamidomethyl (C)]LLR_	3	663.641	2;12			1;1			C;C
1	O60232	ZNRD2	_MLGETC[Carbamidomethyl (C)]ADC[Carbamidomethyl (C)]GTILLQDK_	2	962.944	6;9			1;1			C;C
1	O60260	PRKN	_HVIC[Carbamidomethyl (C)]LDC[Carbamidomethyl (C)]FHLYC[Carbamidomethyl (C)]VTR_	3	664.98	4;7;12			1;1;1			C;C;C
1	O60260	PRKN	_SIYNSFYVYC[Carbamidomethyl (C)]K_	2	722.334	10			1			C
1	O60260	PRKN	_SIYNSFYVYC[Carbamidomethyl (C)]KGPC[Carbamidomethyl (C)]QR_	2	1021.47	10;14			1;1			C;C
1	O60268	K0513	_NLMTMC[Carbamidomethyl (C)]FTYYHIGKPQLLPPESR_	3	932.794	6			1			C
1	O60271	JIP4	_SHLIVWQVM[Oxidation (M)]YGNE_	2	796.382			9			1			M
1	O60271	JIP4	_NQEELSSLVWIC[Carbamidomethyl (C)]TSTHSATK_	3	764.371	12			1			C
1	O60271	JIP4	_LWC[Carbamidomethyl (C)]AVGVNLSGGK_	2	680.856	3			1			C
1	O60281	ZN292	_DALEMIC[Carbamidomethyl (C)]NLESEGDEK_	2	926.901	7			1			C
1	O60309	L37A3	_LIVPSHMAC[Carbamidomethyl (C)]C[Carbamidomethyl (C)]LC[Carbamidomethyl (C)]QFK_	2	932.44	9;10;12			1;1;1			C;C;C
1	O60313	OPA1	_NLSLAVSDC[Carbamidomethyl (C)]FWK_	2	720.353	9			1			C
1	O60313	OPA1	_HFVDSELEC[Carbamidomethyl (C)]NDVVLFWR_	3	722.342	9			1			C
1	O60331	PI51C	_FYGLYC[Carbamidomethyl (C)]VQSGGK_	2	689.827	6			1			C
1	O60333	KIF1B	_EALLAEM[Oxidation (M)]GVAIR_	2	644.85			7			1			M
1	O60343	TBCD4	_FRLWYVGGSC[Carbamidomethyl (C)]LDHR_	3	589.291	10			1			C
1	O60343	TBCD4	_FRLWYVGGSC[Carbamidomethyl (C)]LDHR_	4	442.22	10			1			C
1	O60343	TBCD4	_FRLWYVGGSC[Carbamidomethyl (C)]LDHR_	2	883.433	10			1			C
1	O60343	TBCD4	_LWYVGGSC[Carbamidomethyl (C)]LDHR_	2	731.848	8			1			C
1	O60423	AT8B3	_LLAIC[Carbamidomethyl (C)]HTVMVR_	2	656.865	5			1			C
1	O60502	OGA	_GVLTNPNC[Carbamidomethyl (C)]EFEANYVAIHTLATWYK_	3	971.141	8			1			C
1	O60502	OGA	_FEEMC[Carbamidomethyl (C)]GLVMGMFTR_	2	854.372	5			1			C
1	O60502	OGA	_FLC[Carbamidomethyl (C)]GVVEGFYGRPWVMEQR_	3	777.378	3			1			C
1	O60506	HNRPQ	_GYAFVTFC[Carbamidomethyl (C)]TK_	2	597.287	8			1			C
1	O60565	GREM1	_FC[Carbamidomethyl (C)]YGQC[Carbamidomethyl (C)]NSFYIPR_	2	856.371	2;6			1;1			C;C
1	O60635	TSN1	_AHDQKVEGC[Carbamidomethyl (C)]FNQLLYDIR_	3	736.029	9			1			C
1	O60645	EXOC3	_VLVLC[Carbamidomethyl (C)]LQQMNSFLSR_	2	904.482	5			1			C
1	O60645	EXOC3	_VLVLC[Carbamidomethyl (C)]LQQMNSFLSR_	3	603.323	5			1			C
1	O60664	PLIN3	_LHQM[Oxidation (M)]WLSWNQK_	3	496.247			4			1			M
1	O60664	PLIN3	_LHQM[Oxidation (M)]WLSWNQK_	2	743.867			4			1			M
1	O60664	PLIN3	_ELVSSK[lactylation]VSGAQEMVSSAK_	2	954.983		6;18			1;0			K;K
1	O60676	CST8	_QC[Carbamidomethyl (C)]LWFAMQEYNKESEDKYVFLVVK_	3	1018.83	2			1			C
1	O60676	CST8	_QC[Carbamidomethyl (C)]LWFAMQEYNKESEDKYVFLVVK_	4	764.374	2			1			C
1	O60676	CST8	_QC[Carbamidomethyl (C)]LWFAMQEYNK_	2	809.363	2			1			C
1	O60684	IMA7	_NAVWALSNLC[Carbamidomethyl (C)]R_	2	652.332	10			1			C
1	O60684	IMA7	_EAC[Carbamidomethyl (C)]WTISNITAGNR_	2	796.878	3			1			C
1	O60729	CC14B	_LC[Carbamidomethyl (C)]FAILYSRPK_	2	684.379	2			1			C
1	O60733	PLPL9	_AWC[Carbamidomethyl (C)]EMVGIQYFR_	2	780.36	3			1			C
1	O60733	PLPL9	_NRFDC[Carbamidomethyl (C)]AIVLLTHGANADAR_	3	705.357	5			1			C
1	O60733	PLPL9	_NRFDC[Carbamidomethyl (C)]AIVLLTHGANADAR_	4	529.269	5			1			C
1	O60733	PLPL9	_ARAWC[Carbamidomethyl (C)]EMVGIQYFR_	3	596.289	5			1			C
1	O60763	USO1	_VTNLHLM[Oxidation (M)]LQLVR_	3	484.95			7			1			M
1	O60763	USO1	_VTNLHLM[Oxidation (M)]LQLVR_	2	726.921			7			1			M
1	O60763	USO1	_C[Carbamidomethyl (C)]AVLYC[Carbamidomethyl (C)]FQC[Carbamidomethyl (C)]FLYK_	2	886.404	1;6;9			1;1;1			C;C;C
1	O60784	TOM1	_NFHEVMLALTVLETC[Carbamidomethyl (C)]VK_	3	668.681	15			1			C
1	O60814	H2B1K	_PEPAK[lactylation]SAPAPK_	2	582.817		5;11			1;0			K;K
1	O60825	F262	_IVYYLM[Oxidation (M)]NIHVQPR_	2	831.445			6			1			M
1	O60825	F262	_KC[Carbamidomethyl (C)]SWASYMTNSPTLIVMIGLPAR_	3	866.108	2			1			C
1	O60825	F262	_C[Carbamidomethyl (C)]SWASYMTNSPTLIVMIGLPAR_	3	823.409	1			1			C
1	O60884	DNJA2	_IGLVEALC[Carbamidomethyl (C)]GFQFTFK_	2	865.453	8			1			C
1	O60884	DNJA2	_IGLVEALC[Carbamidomethyl (C)]GFQFTFK_	3	577.304	8			1			C
1	O75083	WDR1	_C[Carbamidomethyl (C)]VAVGPGGYAVVVC[Carbamidomethyl (C)]IGQIVLLKDQR_	3	891.152	1;14			1;1			C;C
1	O75083	WDR1	_C[Carbamidomethyl (C)]VAVGPGGYAVVVC[Carbamidomethyl (C)]IGQIVLLKDQR_	4	668.616	1;14			1;1			C;C
1	O75083	WDR1	_GPVTDVAYSHDGAFLAVC[Carbamidomethyl (C)]DASK_	3	760.692	18			1			C
1	O75083	WDR1	_MTVDESGQLISC[Carbamidomethyl (C)]SMDDTVR_	2	1072.47	12			1			C
1	O75165	DJC13	_GALIYLLDMFC[Carbamidomethyl (C)]NSTHPQVR_	3	745.706	11			1			C
1	O75251	NDUS7	_YVVSMGSC[Carbamidomethyl (C)]ANGGGYYHYSYSVVR_	3	859.383	8			1			C
1	O75323	NIPS2	_FRQDGNEAVGGFFSQIGQLYM[Oxidation (M)]VHHLWAYR_	4	861.419			21			1			M
1	O75348	VATG1	_M[Oxidation (M)]TILQTYFR_	2	594.808			1			1			M
1	O75351	VPS4B	_ENKPSIIFIDEIDSLC[Carbamidomethyl (C)]GSR_	3	731.7	16			1			C
1	O75352	MPU1	_C[Carbamidomethyl (C)]YDQLFVQWDLLHVPC[Carbamidomethyl (C)]LK_	3	778.719	1;16			1;1			C;C
1	O75369	FLNB	_AGSNMLLIGVHGPTTPC[Carbamidomethyl (C)]EEVSMK_	3	810.06	17			1			C
1	O75390	CISY	_TVVGQITVDMMYGGM[Oxidation (M)]R_	2	887.42			10;11;15			0;0;1			M;M;M
1	O75431	MTX2	_NYSNLLAFC[Carbamidomethyl (C)]R_	2	629.306	9			1			C
1	O75438	NDUB1	_DHWVHVLVPMGFVIGC[Carbamidomethyl (C)]YLDR_	3	805.07	16			1			C
1	O75438	NDUB1	_DHWVHVLVPMGFVIGC[Carbamidomethyl (C)]YLDR_	4	604.054	16			1			C
1	O75438	NDUB1	_DHWVHVLVPMGFVIGC[Carbamidomethyl (C)]YLDR_	2	1207.1	16			1			C
1	O75438	NDUB1	_DHWVHVLVPM[Oxidation (M)]GFVIGC[Carbamidomethyl (C)]YLDR_	3	810.401	16		10	1		1	C		M
1	O75438	NDUB1	_DHWVHVLVPM[Oxidation (M)]GFVIGC[Carbamidomethyl (C)]YLDR_	4	608.053	16		10	1		1	C		M
1	O75438	NDUB1	_DHWVHVLVPMGFVIGC[Carbamidomethyl (C)]YLDRK_	4	636.078	16			1			C
1	O75438	NDUB1	_DHWVHVLVPMGFVIGC[Carbamidomethyl (C)]YLDRK_	3	847.768	16			1			C
1	O75438	NDUB1	_DHWVHVLVPM[Oxidation (M)]GFVIGC[Carbamidomethyl (C)]YLDRK_	4	640.077	16		10	1		1	C		M
1	O75438	NDUB1	_DHWVHVLVPM[Oxidation (M)]GFVIGC[Carbamidomethyl (C)]YLDRK_	3	853.1	16		10	1		1	C		M
1	O75438	NDUB1	_DHWVHVLVPMGFVIGC[Carbamidomethyl (C)]YLDRK_	5	509.064	16			1			C
1	O75477	ERLN1	_IHHELNQFC[Carbamidomethyl (C)]SAHTLQEVYIELFDQIDENLK_	4	921.7	9			1			C
1	O75477	ERLN1	_ADAEYYAAHK[lactylation]YATSNK_	2	937.931		10;16			1;0			K;K
1	O75487	GPC4	_SVVSEQC[Carbamidomethyl (C)]NHLQAVFASR_	2	966.473	7			1			C
1	O75487	GPC4	_LVNSQYHFTDEYLEC[Carbamidomethyl (C)]VSK_	3	744.681	15			1			C
1	O75521	ECI2	_WLSDEC[Carbamidomethyl (C)]TNAVVNFLSR_	2	955.957	6			1			C
1	O75521	ECI2	_WLSDEC[Carbamidomethyl (C)]TNAVVNFLSR_	3	637.64	6			1			C
1	O75531	BAF	_K[lactylation]DEDLFR_	2	497.746		1			1			K
1	O75531	BAF	_K[lactylation]DEDLFREWLK_	3	517.6		1;11			1;0			K;K
1	O75531	BAF	_K[lactylation]DEDLFREWLK_	2	775.896		1;11			1;0			K;K
1	O75533	SF3B1	_IVQQIAILMGC[Carbamidomethyl (C)]AILPHLR_	3	682.729	11			1			C
1	O75534	CSDE1	_LLTSYGFIQC[Carbamidomethyl (C)]SER_	2	787.388	10			1			C
1	O75534	CSDE1	_FQLC[Carbamidomethyl (C)]VLGQNAQTMAYNITPLRR_	3	865.449	4			1			C
1	O75534	CSDE1	_LFFHC[Carbamidomethyl (C)]SQYNGNLQDLK_	3	661.984	5			1			C
1	O75556	SG2A1	_NFGLMMHTVYDSIWC[Carbamidomethyl (C)]NMK_	3	749.667	15			1			C
1	O75592	MYCB2	_M[Oxidation (M)]LVIVVLPVR_	2	577.87			1			1			M
1	O75592	MYCB2	_ANALFLLSLSSAAEPSILC[Carbamidomethyl (C)]YHPAKPFQSQLPSVK_	4	921.992	19			1			C
1	O75602	SPAG6	_HTPELSQLVVNAGGVAAVIDC[Carbamidomethyl (C)]IGSC[Carbamidomethyl (C)]K_	3	899.123	21;25			1;1			C;C
1	O75602	SPAG6	_GNTRLPGIM[Oxidation (M)]MLGYVAAHSENLAMAVIISK_	4	769.155			9;10;23			1;0;0			M;M;M
1	O75602	SPAG6	_HNAELSQAVVDAGAVPLLVLC[Carbamidomethyl (C)]IQEPEIALKR_	4	839.212	21			1			C
1	O75604	UBP2	_EFASENTNHAVYNLYAVSNHSGTTMGGHYTAYC[Carbamidomethyl (C)]R_	4	956.422	33			1			C
1	O75608	LYPA1	_LAGVTALSC[Carbamidomethyl (C)]WLPLR_	2	778.935	9			1			C
1	O75688	PPM1B	_DNMSIVLVC[Carbamidomethyl (C)]FSNAPK_	2	847.916	9			1			C
1	O75688	PPM1B	_DNM[Oxidation (M)]SIVLVC[Carbamidomethyl (C)]FSNAPK_	2	855.913	9		3	1		1	C		M
1	O75688	PPM1B	_DNMSIVLVC[Carbamidomethyl (C)]FSNAPK_	3	565.613	9			1			C
1	O75688	PPM1B	_HIYFINC[Carbamidomethyl (C)]GDSR_	2	691.32	7			1			C
1	O75688	PPM1B	_GSRDNMSIVLVC[Carbamidomethyl (C)]FSNAPK_	3	665.664	12			1			C
1	O75694	NU155	_FVLLSAQGSLM[Oxidation (M)]FHK_	2	797.427			11			1			M
1	O75694	NU155	_FVLLSAQGSLM[Oxidation (M)]FHK_	3	531.953			11			1			M
1	O75694	NU155	_MKKPLHLLDC[Carbamidomethyl (C)]IHVLLIR_	4	525.564	10			1			C
1	O75694	NU155	_MKKPLHLLDC[Carbamidomethyl (C)]IHVLLIR_	3	700.416	10			1			C
1	O75694	NU155	_MKKPLHLLDC[Carbamidomethyl (C)]IHVLLIR_	5	420.653	10			1			C
1	O75694	NU155	_M[Oxidation (M)]KKPLHLLDC[Carbamidomethyl (C)]IHVLLIR_	4	529.563	10		1	1		1	C		M
1	O75694	NU155	_M[Oxidation (M)]KKPLHLLDC[Carbamidomethyl (C)]IHVLLIR_	5	423.852	10		1	1		1	C		M
1	O75694	NU155	_M[Oxidation (M)]KKPLHLLDC[Carbamidomethyl (C)]IHVLLIR_	3	705.748	10		1	1		1	C		M
1	O75694	NU155	_MKKPLHLLDC[Carbamidomethyl (C)]IHVLLIR_	2	1050.12	10			1			C
1	O75694	NU155	_KPLHLLDC[Carbamidomethyl (C)]IHVLLIR_	4	460.78	8			1			C
1	O75694	NU155	_KPLHLLDC[Carbamidomethyl (C)]IHVLLIR_	3	614.038	8			1			C
1	O75694	NU155	_KPLHLLDC[Carbamidomethyl (C)]IHVLLIR_	2	920.553	8			1			C
1	O75694	NU155	_HNGIC[Carbamidomethyl (C)]IYFSR_	2	633.806	5			1			C
1	O75694	NU155	_HNGIC[Carbamidomethyl (C)]IYFSR_	3	422.873	5			1			C
1	O75694	NU155	_KFVLLSAQGSLM[Oxidation (M)]FHK_	3	574.652			12			1			M
1	O75694	NU155	_KFVLLSAQGSLM[Oxidation (M)]FHK_	2	861.474			12			1			M
1	O75694	NU155	_LLC[Carbamidomethyl (C)]EHQFTIIVAELQK_	3	648.02	3			1			C
1	O75694	NU155	_LLC[Carbamidomethyl (C)]EHQFTIIVAELQK_	2	971.527	3			1			C
1	O75694	NU155	_IM[Oxidation (M)]GNIWDASLVVER_	2	809.917			2			1			M
1	O75694	NU155	_SVFKPIVQIAVIENSESLDC[Carbamidomethyl (C)]QLLAVTHAGVR_	4	849.21	20			1			C
1	O75694	NU155	_DKELTGALIASLINC[Carbamidomethyl (C)]YIR_	3	684.038	15			1			C
1	O75694	NU155	_LYFSTC[Carbamidomethyl (C)]PFRQPLARPNTLTLVHVR_	4	722.394	6			1			C
1	O75694	NU155	_LYFSTC[Carbamidomethyl (C)]PFRQPLARPNTLTLVHVR_	5	578.117	6			1			C
1	O75694	NU155	_LYFSTC[Carbamidomethyl (C)]PFRQPLARPNTLTLVHVR_	3	962.857	6			1			C
1	O75694	NU155	_LYFSTC[Carbamidomethyl (C)]PFR_	2	595.787	6			1			C
1	O75694	NU155	_RVPLPPELVEQFGHMQC[Carbamidomethyl (C)]NC[Carbamidomethyl (C)]MMGVFPPISR_	4	857.415	17;19			1;1			C;C
1	O75694	NU155	_ISNQVDLSNVC[Carbamidomethyl (C)]AQYR_	2	883.928	11			1			C
1	O75694	NU155	_DGC[Carbamidomethyl (C)]LYEVAYQAEAGWFSQR_	3	750.669	3			1			C
1	O75694	NU155	_LHQEDQAC[Carbamidomethyl (C)]ATC[Carbamidomethyl (C)]LILAC[Carbamidomethyl (C)]STAAC[Carbamidomethyl (C)]DR_	3	888.726	8;11;16;21			1;1;1;1			C;C;C;C
1	O75694	NU155	_LHQEDQAC[Carbamidomethyl (C)]ATC[Carbamidomethyl (C)]LILAC[Carbamidomethyl (C)]STAAC[Carbamidomethyl (C)]DREVSAWATR_	4	891.908	8;11;16;21			1;1;1;1			C;C;C;C
1	O75746	S2512	_EIFGQTIIHHHIPFNWDC[Carbamidomethyl (C)]EFIR_	3	937.127	18			1			C
1	O75746	S2512	_EIFGQTIIHHHIPFNWDC[Carbamidomethyl (C)]EFIR_	4	703.097	18			1			C
1	O75746	S2512	_AGQTTYSGVIDC[Carbamidomethyl (C)]FR_	2	787.867	12			1			C
1	O75746	S2512	_IVQLLAGVADQTK[lactylation]_	2	714.409		13			1			K
1	O75832	PSD10	_M[Oxidation (M)]IHILLYYK_	2	605.339			1			1			M
1	O75832	PSD10	_M[Oxidation (M)]IHILLYYK_	3	403.895			1			1			M
1	O75843	AP1G2	_LLYVHMLGYPAHFGQMEC[Carbamidomethyl (C)]LK_	3	803.063	18			1			C
1	O75843	AP1G2	_LLYVHMLGYPAHFGQMEC[Carbamidomethyl (C)]LK_	4	602.549	18			1			C
1	O75874	IDHC	_SEGGFIWAC[Carbamidomethyl (C)]K_	2	577.769	9			1			C
1	O75884	RBBP9	_FTDC[Carbamidomethyl (C)]GHFQNTEFHELITVVK_	3	808.055	4			1			C
1	O75888	TNF13	_AYNSC[Carbamidomethyl (C)]YSAGVFHLHQGDILSVIIPR_	3	939.81	5			1			C
1	O75888	TNF13	_AYNSC[Carbamidomethyl (C)]YSAGVFHLHQGDILSVIIPR_	4	705.109	5			1			C
1	O75928	PIAS2	_AVTC[Carbamidomethyl (C)]THLQC[Carbamidomethyl (C)]FDAALYLQMNEK_	3	838.392	4;9			1;1			C;C
1	O75935	DCTN3	_LAQIHIQQQDQC[Carbamidomethyl (C)]VEITEESK_	3	799.729	12			1			C
1	O75951	LYZL6	_PLFYWLTGC[Carbamidomethyl (C)]R_	2	656.829	9			1			C
1	O75951	LYZL6	_LHC[Carbamidomethyl (C)]SGRPLFYWLTGC[Carbamidomethyl (C)]R_	3	674.998	3;15			1;1			C;C
1	O75951	LYZL6	_LHC[Carbamidomethyl (C)]SGRPLFYWLTGC[Carbamidomethyl (C)]R_	4	506.5	3;15			1;1			C;C
1	O75951	LYZL6	_LHC[Carbamidomethyl (C)]SGRPLFYWLTGC[Carbamidomethyl (C)]R_	2	1011.99	3;15			1;1			C;C
1	O75951	LYZL6	_SYSENLC[Carbamidomethyl (C)]HVDC[Carbamidomethyl (C)]QDLLNPNLLAGIHC[Carbamidomethyl (C)]AK_	4	786.119	7;11;25			1;1;1			C;C;C
1	O75951	LYZL6	_INENADGSFDYGLFQINSHYWC[Carbamidomethyl (C)]NDYK_	4	793.345	22			1			C
1	O75952	CABYR	_TNPSNINQFAAAYFQELTM[Oxidation (M)]YR_	3	832.393			19			1			M
1	O75952	CABYR	_TNPSNINQFAAAYFQELTM[Oxidation (M)]YR_	2	1248.09			19			1			M
1	O75952	CABYR	_YSSVYM[Oxidation (M)]EAEATALLSDTSLK_	2	1098.02			6			1			M
1	O75952	CABYR	_LAQLEENAK[lactylation]YSSVYMEAEATALLSDTSLK_	3	1083.2		9;29			0.92;0.08			K;K
1	O75952	CABYR	_[Acetyl (Protein N-term)]MISSK[lactylation]PR_	2	466.747		5			1			K
1	O75952	CABYR	_EVPSSEAAEDVMVAAPLVC[Carbamidomethyl (C)]SGK_	2	1123.54	19			1			C
1	O75952	CABYR	_KLEC[Carbamidomethyl (C)]LK[lactylation]EPGK_	2	637.345	4	1;6;10		1	0;0.99;0		C	K;K;K
1	O75952	CABYR	_SVESVK[lactylation]LAQLEENAK_	2	858.954		6;15			0.99;0.01			K;K
1	O75955	FLOT1	_VASSDLVNM[Oxidation (M)]GISVVSYTLK_	3	667.019			9			1			M
1	O75955	FLOT1	_EMLAAAC[Carbamidomethyl (C)]QMFLGK_	2	735.351	7			1			C
1	O75969	AKAP3	_LTNLVIAM[Oxidation (M)]AR_	2	559.324			8			1			M
1	O75969	AKAP3	_LC[Carbamidomethyl (C)]VIIAK_	2	408.754	2			1			C
1	O75969	AKAP3	_LC[Carbamidomethyl (C)]VIIAK_	1	816.501	2			1			C
1	O75969	AKAP3	_LLQLSAAAVDKGC[Carbamidomethyl (C)]SVGEVLQSVLR_	3	838.463	13			1			C
1	O75969	AKAP3	_LLQLSAAAVDKGC[Carbamidomethyl (C)]SVGEVLQSVLR_	4	629.099	13			1			C
1	O75969	AKAP3	_NLLSETIFK[lactylation]R_	2	646.864		9			1			K
1	O75969	AKAP3	_SFFYK[lactylation]EVFESR_	2	755.864		5			1			K
1	O75969	AKAP3	_NLHSVTGTLM[Oxidation (M)]TDTQFVSAVKR_	3	774.402			10			1			M
1	O75969	AKAP3	_NLHSVTGTLM[Oxidation (M)]TDTQFVSAVKR_	4	581.053			10			1			M
1	O75969	AKAP3	_KLYNVM[Oxidation (M)]FAK_	2	565.307			6			1			M
1	O75969	AKAP3	_TVFSHGSQK[lactylation]ATDIMDAMLR_	3	727.354		9			1			K
1	O75969	AKAP3	_TVFSHGSQK[lactylation]ATDIMDAMLR_	2	1090.53		9			1			K
1	O75969	AKAP3	_NLHSVTGTLM[Oxidation (M)]TDTQFVSAVK_	3	722.368			10			1			M
1	O75969	AKAP3	_NLHSVTGTLM[Oxidation (M)]TDTQFVSAVK_	2	1083.05			10			1			M
1	O75969	AKAP3	_TLGEHIIK[lactylation]EGLTLWHK_	3	649.695		8;16			1;0			K;K
1	O75969	AKAP3	_TLGEHIIK[lactylation]EGLTLWHK_	4	487.523		8;16			0.88;0.12			K;K
1	O75969	AKAP3	_C[Carbamidomethyl (C)]VYQSLYMGNEPTPTK_	2	944.434	1			1			C
1	O75969	AKAP3	_C[Carbamidomethyl (C)]VYQSLYM[Oxidation (M)]GNEPTPTK_	2	952.432	1		8	1		1	C		M
1	O75969	AKAP3	_IASELVNETVSAC[Carbamidomethyl (C)]SR_	2	818.404	13			1			C
1	O75969	AKAP3	_IASELVNETVSAC[Carbamidomethyl (C)]SR_	3	545.938	13			1			C
1	O75969	AKAP3	_GC[Carbamidomethyl (C)]SVGEVLQSVLR_	2	702.369	2			1			C
1	O75969	AKAP3	_LYNVM[Oxidation (M)]FAK_	2	501.26			5			1			M
1	O75969	AKAP3	_M[Oxidation (M)]AVSQIDGHMSGQMVEHLMNSVMK_	3	892.741			1;10;14;19;23			1;0;0;0;0			M;M;M;M;M
1	O75969	AKAP3	_KAQDK[lactylation]AESYSLISMK_	2	885.951		1;5;15			0;1;0			K;K;K
1	O75969	AKAP3	_K[lactylation]AQDKAESYSLISMK_	2	885.951		1;5;15			1;0;0			K;K;K
1	O75969	AKAP3	_K[lactylation]AQDKAESYSLISMK_	3	590.97		1;5;15			0.87;0.11;0.01			K;K;K
1	O75969	AKAP3	_AQDK[lactylation]AESYSLISMK_	2	821.903		4;14			1;0			K;K
1	O75969	AKAP3	_FKPGESFGGETSNSGDPHK[lactylation]GFSVDYYNTTTK_	3	1142.85		2;19;31			0;1;0			K;K;K
1	O75969	AKAP3	_FKPGESFGGETSNSGDPHK[lactylation]GFSVDYYNTTTK_	4	857.39		2;19;31			0.02;0.97;0.02			K;K;K
1	O75969	AKAP3	_SFVEAAGTTNFPANEPPVAPDESC[Carbamidomethyl (C)]LK_	3	916.766	24			1			C
1	O75969	AKAP3	_LHFEMTHK[lactylation]EIPC[Carbamidomethyl (C)]QGPR_	3	684.664	12	8		1	1		C	K
1	O75969	AKAP3	_LHFEMTHK[lactylation]EIPC[Carbamidomethyl (C)]QGPR_	2	1026.49	12	8		1	1		C	K
1	O75969	AKAP3	_LHFEMTHK[lactylation]EIPC[Carbamidomethyl (C)]QGPR_	4	513.75	12	8		1	1		C	K
1	O75969	AKAP3	_GMGDPK[lactylation]NR_	2	473.724		6			1			K
1	O75969	AKAP3	_GTSGQPPEGC[Carbamidomethyl (C)]AAPTVIVSNHNLTDTVQNK_	3	998.152	10			1			C
1	O75969	AKAP3	_K[lactylation]LC[Carbamidomethyl (C)]ERPLASSPPR_	3	528.284	3	1		1	1		C	K
1	O75969	AKAP3	_KLC[Carbamidomethyl (C)]ERPLASSPPR_	3	504.277	3			1			C
1	O75969	AKAP3	_K[lactylation]LC[Carbamidomethyl (C)]ERPLASSPPR_	2	791.922	3	1		1	1		C	K
1	O75969	AKAP3	_SC[Carbamidomethyl (C)]DASLAELGDDK[lactylation]SGDASR_	2	1013.44	2	13		1	1		C	K
1	O75969	AKAP3	_SC[Carbamidomethyl (C)]DASLAELGDDKSGDASR_	2	977.426	2			1			C
1	O75969	AKAP3	_SLSK[lactylation]IASELVNETVSAC[Carbamidomethyl (C)]SR_	3	708.36	17	4		1	1		C	K
1	O75969	AKAP3	_NVNFAMK[lactylation]SETK_	2	670.829		7;11			0.96;0.04			K;K
1	O75969	AKAP3	_DLEK[lactylation]STAEFQDVR_	2	805.389		4			1			K
1	O75969	AKAP3	_QGPDDKPPSKK[lactylation]_	3	423.554		6;10;11			0.11;0.11;0.78			K;K;K
1	O75969	AKAP3	_QGPDDKPPSK[lactylation]K_	2	634.828		6;10;11			0;1;0			K;K;K
1	O75969	AKAP3	_GFSVDYYNTTTK[lactylation]GTPER_	2	1004.47		12			1			K
1	O75969	AKAP3	_TLK[lactylation]IQVK_	2	451.289		3;7			1;0			K;K
1	O75969	AKAP3	_TVFSHGSQK[lactylation]ATDIMDAMLRK_	3	770.052		9;20			1;0			K;K
1	O75969	AKAP3	_SEEETC[Carbamidomethyl (C)]AK[lactylation]TLGEHIIK_	2	958.967	6	8;16		1	1;0		C	K;K
1	O75969	AKAP3	_[Acetyl (Protein N-term)]SEKVDWLQSQNGVC[Carbamidomethyl (C)]KVDVYSPGDNQAQDWK_	3	1174.88	14			1			C
1	O75969	AKAP3	_EC[Carbamidomethyl (C)]K[lactylation]SLGFQHAAFEAPNTQR_	3	755.024	2	3		1	1		C	K
1	O75969	AKAP3	_K[lactylation]VPEHVR_	2	468.767		1			1			K
1	O75969	AKAP3	_EK[lactylation]MYSEPK_	2	542.255		2;8			1;0			K;K
1	O75969	AKAP3	_[Acetyl (Protein N-term)]SEKVDWLQSQNGVC[Carbamidomethyl (C)]K_	2	910.436	14			1			C
1	O75969	AKAP3	_MYSEPK[lactylation]SEEETC[Carbamidomethyl (C)]AK_	2	880.871	12	6;14		1	1;0		C	K;K
1	O75969	AKAP3	_AESYSLISMK[lactylation]GMGDPK_	2	893.424		10;16			1;0			K;K
1	O75969	AKAP3	_EIPC[Carbamidomethyl (C)]QGPR_	2	478.735	4			1			C
1	O75969	AKAP3	_VDVYSPGDNQAQDWK[lactylation]MDTSTDPVR_	3	932.752		15			1			K
1	O75969	AKAP3	_VPEQPVK[lactylation]EDR_	2	634.828		7			1			K
1	O75969	AKAP3	_DQSPEPK[lactylation]VPEQPVKEDR_	2	1025.51		7;14			0.92;0.08			K;K
1	O75969	AKAP3	_NAAPDK[lactylation]APGSGDRVSGSSQSPPNLK_	3	837.081		6;25			0.91;0.09			K;K
1	O75969	AKAP3	_VDWLQSQNGVC[Carbamidomethyl (C)]KVDVYSPGDNQAQDWK_	3	1046.15	11			1			C
1	O75969	AKAP3	_NAAPDK[lactylation]APGSGDR_	2	664.315		6			1			K
1	O75976	CBPD	_DYSVTYGHC[Carbamidomethyl (C)]PEITVYTSC[Carbamidomethyl (C)]C[Carbamidomethyl (C)]YFPSAAR_	3	1035.45	9;18;19			1;1;1			C;C;C
1	O75976	CBPD	_GAEWHSHLGSMKDYSVTYGHC[Carbamidomethyl (C)]PEITVYTSC[Carbamidomethyl (C)]C[Carbamidomethyl (C)]YFPSAAR_	4	1106.99	21;30;31			1;1;1			C;C;C
1	O76003	GLRX3	_SLLVVHFWAPWAPQC[Carbamidomethyl (C)]AQMNEVMAELAK_	3	1042.85	15			1			C
1	O76003	GLRX3	_SLLVVHFWAPWAPQC[Carbamidomethyl (C)]AQMNEVMAELAK_	4	782.39	15			1			C
1	O76003	GLRX3	_ASVM[Oxidation (M)]LFMK_	2	471.743			4;7			0.78;0.22			M;M
1	O76054	S14L2	_GSSHQVEYEILFPGC[Carbamidomethyl (C)]VLR_	3	697.682	15			1			C
1	O76054	S14L2	_KVETITIIYDC[Carbamidomethyl (C)]EGLGLK_	3	651.352	11			1			C
1	O76054	S14L2	_KVETITIIYDC[Carbamidomethyl (C)]EGLGLK_	2	976.524	11			1			C
1	O76054	S14L2	_EC[Carbamidomethyl (C)]ELLLQEC[Carbamidomethyl (C)]AHQTTK_	2	930.435	2;9			1;1			C;C
1	O76071	CIAO1	_C[Carbamidomethyl (C)]WFLAWNPAGTLLASC[Carbamidomethyl (C)]GGDRR_	3	803.384	1;16			1;1			C;C
1	O76071	CIAO1	_C[Carbamidomethyl (C)]WFLAWNPAGTLLASC[Carbamidomethyl (C)]GGDR_	3	751.351	1;16			1;1			C;C
1	O76094	SRP72	_ALLAMYTNQAEQC[Carbamidomethyl (C)]R_	2	834.895	13			1			C
1	O94819	KBTBB	_GC[Carbamidomethyl (C)]GLC[Carbamidomethyl (C)]VLYNYLFVAGGVAPAGPDGR_	3	861.754	2;5			1;1			C;C
1	O94822	LTN1	_SAYFELVSALC[Carbamidomethyl (C)]QR_	2	772.382	11			1			C
1	O94829	IPO13	_M[Oxidation (M)]LLIAVLEAIGGQASR_	2	829.469			1			1			M
1	O94829	IPO13	_M[Oxidation (M)]LLIAVLEAIGGQASR_	3	553.315			1			1			M
1	O94832	MYO1D	_LFC[Carbamidomethyl (C)]WIVTR_	2	547.794	3			1			C
1	O94832	MYO1D	_DLIVC[Carbamidomethyl (C)]LFSK_	2	547.799	5			1			C
1	O94832	MYO1D	_DKYMNVLFSC[Carbamidomethyl (C)]HVR_	3	556.938	10			1			C
1	O94888	UBXN7	_WLMINIQNVQDFAC[Carbamidomethyl (C)]QC[Carbamidomethyl (C)]LNR_	3	808.385	14;16			1;1			C;C
1	O94905	ERLN2	_GGALLTSTSGPGFHLM[Oxidation (M)]LPFITSYK_	3	837.77			16			1			M
1	O94905	ERLN2	_IHHELNQFC[Carbamidomethyl (C)]SVHTLQEVYIELFDQIDENLK_	4	928.708	9			1			C
1	O94905	ERLN2	_IHHELNQFC[Carbamidomethyl (C)]SVHTLQEVYIELFDQIDENLK_	5	743.168	9			1			C
1	O94905	ERLN2	_NVPC[Carbamidomethyl (C)]GTSGGVMIYFDR_	2	886.908	4			1			C
1	O94905	ERLN2	_YK[lactylation]AIASNSK_	2	527.282		2;9			0.9;0.1			K;K
1	O94967	WDR47	_LC[Carbamidomethyl (C)]LLLTLPR_	2	549.839	2			1			C
1	O94973	AP2A2	_YLALESMC[Carbamidomethyl (C)]TLASSEFSHEAVK_	3	791.708	8			1			C
1	O94973	AP2A2	_NPTFMGLALHC[Carbamidomethyl (C)]IASVGSR_	3	644.326	11			1			C
1	O94973	AP2A2	_NDLASRNPTFMGLALHC[Carbamidomethyl (C)]IASVGSR_	3	863.1	17			1			C
1	O94973	AP2A2	_AVDLLYAMC[Carbamidomethyl (C)]DR_	2	663.813	9			1			C
1	O94985	CSTN1	_HHYSLYVHGC[Carbamidomethyl (C)]R_	4	357.92	10			1			C
1	O94985	CSTN1	_HHYSLYVHGC[Carbamidomethyl (C)]R_	3	476.891	10			1			C
1	O94985	CSTN1	_HHYSLYVHGC[Carbamidomethyl (C)]R_	2	714.833	10			1			C
1	O95025	SEM3D	_GSAVC[Carbamidomethyl (C)]VYSMADIR_	2	714.834	5			1			C
1	O95159	ZFPL1	_LVC[Carbamidomethyl (C)]YDLFHWAC[Carbamidomethyl (C)]LNER_	3	665.978	3;11			1;1			C;C
1	O95163	ELP1	_LHVLC[Carbamidomethyl (C)]QGWHYLAYDWHWTTDR_	3	919.764	5			1			C
1	O95163	ELP1	_GDGQFFAVSVVC[Carbamidomethyl (C)]PETGAR_	2	948.949	12			1			C
1	O95163	ELP1	_ALSAFLTC[Carbamidomethyl (C)]GNWK_	2	684.342	8			1			C
1	O95163	ELP1	_TC[Carbamidomethyl (C)]VQLWTVGNYHWYLK_	3	690.008	2			1			C
1	O95170	CDRT1	_ANYTLLLLQMC[Carbamidomethyl (C)]NPK_	2	839.936	11			1			C
1	O95170	CDRT1	_ANYTLLLLQMC[Carbamidomethyl (C)]NPK_	3	560.293	11			1			C
1	O95190	OAZ2	_VNYVFIC[Carbamidomethyl (C)]FR_	2	609.31	7			1			C
1	O95219	SNX4	_EALISYAVMQISMC[Carbamidomethyl (C)]KK_	2	936.475	14			1			C
1	O95260	ATE1	_TSQLSYYYMGFYIHSC[Carbamidomethyl (C)]PK_	2	1123.01	16			1			C
1	O95260	ATE1	_TSQLSYYYMGFYIHSC[Carbamidomethyl (C)]PK_	3	749.008	16			1			C
1	O95260	ATE1	_TSQLSYYYM[Oxidation (M)]GFYIHSC[Carbamidomethyl (C)]PK_	3	754.34	16		9	1		1	C		M
1	O95299	NDUAA	_YGM[Oxidation (M)]WHFLLGDK_	2	691.832			3			1			M
1	O95336	6PGL	_LC[Carbamidomethyl (C)]WFLDEAAAR_	2	676.327	2			1			C
1	O95336	6PGL	_WTLGFC[Carbamidomethyl (C)]DER_	2	592.264	6			1			C
1	O95373	IPO7	_AC[Carbamidomethyl (C)]WVLHYFC[Carbamidomethyl (C)]EVK_	2	806.376	2;9			1;1			C;C
1	O95373	IPO7	_AC[Carbamidomethyl (C)]WVLHYFC[Carbamidomethyl (C)]EVK_	3	537.92	2;9			1;1			C;C
1	O95373	IPO7	_LLEVIILQC[Carbamidomethyl (C)]K_	2	614.87	9			1			C
1	O95373	IPO7	_TMGFC[Carbamidomethyl (C)]YQILTEPNADPR_	2	1006.96	5			1			C
1	O95373	IPO7	_YLEMIYSMC[Carbamidomethyl (C)]KK_	2	733.348	9			1			C
1	O95373	IPO7	_YLEMIYSMC[Carbamidomethyl (C)]K_	2	669.301	9			1			C
1	O95394	AGM1	_M[Oxidation (M)]GLLAVLR_	2	444.77			1			1			M
1	O95394	AGM1	_LSQSVIDGVTVLGGQFHDYGLLTTPQLHYMVYC[Carbamidomethyl (C)]R_	4	967.735	33			1			C
1	O95425	SVIL	_C[Carbamidomethyl (C)]VYFFWQGR_	2	631.792	1			1			C
1	O95456	PSMG1	_KNMQITILTC[Carbamidomethyl (C)]R_	2	689.371	10			1			C
1	O95456	PSMG1	_KNMQITILTC[Carbamidomethyl (C)]R_	3	459.916	10			1			C
1	O95456	PSMG1	_NMQITILTC[Carbamidomethyl (C)]R_	2	625.323	9			1			C
1	O95456	PSMG1	_TTDTTHLSSTEAFC[Carbamidomethyl (C)]VFYHLK_	3	786.707	14			1			C
1	O95487	SC24B	_TEAAFSYYEFLLHVQQQIC[Carbamidomethyl (C)]K_	3	825.739	19			1			C
1	O95563	MPC2	_TVFFWAPIM[Oxidation (M)]K_	2	628.331			9			1			M
1	O95563	MPC2	_LSTAQSAVLM[Oxidation (M)]ATGFIWSR_	3	652.34			10			1			M
1	O95563	MPC2	_WGLVC[Carbamidomethyl (C)]AGLADMAR_	2	710.347	5			1			C
1	O95563	MPC2	_WGLVC[Carbamidomethyl (C)]AGLADMARPAEK_	2	922.961	5			1			C
1	O95563	MPC2	_WGLVC[Carbamidomethyl (C)]AGLADMARPAEK_	3	615.643	5			1			C
1	O95573	ACSL3	_NLPLVDNIC[Carbamidomethyl (C)]AYANSYHSYVIGFVVPNQK_	3	1065.87	9			1			C
1	O95631	NET1	_KFEVTYVSLQFC[Carbamidomethyl (C)]SPRPESMAIYK_	3	927.464	12			1			C
1	O95671	ASML	_SLGEYQC[Carbamidomethyl (C)]LLELHGFHQVQVVHLGGVLDAILATK_	4	911.987	7			1			C
1	O95671	ASML	_SLGEYQC[Carbamidomethyl (C)]LLELHGFHQVQVVHLGGVLDAILATK_	5	729.791	7			1			C
1	O95671	ASML	_EHSVFTGVAIVHC[Carbamidomethyl (C)]SSK_	2	879.436	13			1			C
1	O95671	ASML	_EHSVFTGVAIVHC[Carbamidomethyl (C)]SSK_	3	586.626	13			1			C
1	O95671	ASML	_EHSVFTGVAIVHC[Carbamidomethyl (C)]SSKDHQLDTR_	3	875.094	13			1			C
1	O95716	RAB3D	_TYSWDNAQVILVGNKC[Carbamidomethyl (C)]DLEDER_	3	875.747	16			1			C
1	O95749	GGPPS	_YC[Carbamidomethyl (C)]VHYLEDVGSFEYTR_	2	1019.45	2			1			C
1	O95749	GGPPS	_YC[Carbamidomethyl (C)]VHYLEDVGSFEYTR_	3	679.972	2			1			C
1	O95749	GGPPS	_KYC[Carbamidomethyl (C)]VHYLEDVGSFEYTR_	3	722.67	3			1			C
1	O95749	GGPPS	_KYC[Carbamidomethyl (C)]VHYLEDVGSFEYTR_	2	1083.5	3			1			C
1	O95749	GGPPS	_KYC[Carbamidomethyl (C)]VHYLEDVGSFEYTR_	4	542.254	3			1			C
1	O95757	HS74L	_NVVFIDMGHSAYQVLVC[Carbamidomethyl (C)]AFNK_	3	804.733	17			1			C
1	O95757	HS74L	_NVVFIDMGHSAYQVLVC[Carbamidomethyl (C)]AFNK_	2	1206.6	17			1			C
1	O95757	HS74L	_NVVFIDM[Oxidation (M)]GHSAYQVLVC[Carbamidomethyl (C)]AFNK_	3	810.064	17		7	1		1	C		M
1	O95757	HS74L	_LM[Oxidation (M)]NETTAVALAYGIYK_	2	887.458			2			1			M
1	O95757	HS74L	_AQFEQLC[Carbamidomethyl (C)]ASLLAR_	2	753.89	7			1			C
1	O95757	HS74L	_AQFEQLC[Carbamidomethyl (C)]ASLLAR_	3	502.929	7			1			C
1	O95757	HS74L	_LM[Oxidation (M)]NETTAVALAYGIYKQDLPPLDEKPR_	4	766.402			2			1			M
1	O95757	HS74L	_NFDEALVDYFC[Carbamidomethyl (C)]DEFK_	2	956.409	11			1			C
1	O95757	HS74L	_SVMAAAQVAGLNC[Carbamidomethyl (C)]LR_	2	780.903	13			1			C
1	O95757	HS74L	_NVVFIDMGHSAYQVLVC[Carbamidomethyl (C)]AFNKGK_	3	866.438	17			1			C
1	O95757	HS74L	_NFDEALVDYFC[Carbamidomethyl (C)]DEFKTK_	3	714.323	11			1			C
1	O95757	HS74L	_GC[Carbamidomethyl (C)]ALQC[Carbamidomethyl (C)]AILSPAFK_	2	768.389	2;6			1;1			C;C
1	O95757	HS74L	_AVM[Oxidation (M)]EQANLQREDISSIEIVGGATR_	3	868.441			3			1			M
1	O95757	HS74L	_C[Carbamidomethyl (C)]ISDAMSWLNSK_	2	706.321	1			1			C
1	O95757	HS74L	_TSFEDGSGEC[Carbamidomethyl (C)]EVFC[Carbamidomethyl (C)]K_	2	876.348	10;14			1;1			C;C
1	O95782	AP2A1	_LYK[lactylation]ASPDLVPMGEWTAR_	2	1003.51		3			1			K
1	O95782	AP2A1	_LYK[lactylation]ASPDLVPMGEWTAR_	3	669.34		3			1			K
1	O95782	AP2A1	_LYK[lactylation]ASPDLVPM[Oxidation (M)]GEWTAR_	2	1011.5		3	11		1	1		K	M
1	O95782	AP2A1	_NPTFMC[Carbamidomethyl (C)]LALHC[Carbamidomethyl (C)]IANVGSR_	3	687.666	6;11			1;1			C;C
1	O95782	AP2A1	_VVHLLNDQHMGVVTAAVSLITC[Carbamidomethyl (C)]LC[Carbamidomethyl (C)]K_	4	695.367	22;24			1;1			C;C
1	O95786	RIGI	_KGTIPSLSIFTLMIFDEC[Carbamidomethyl (C)]HNTSK_	3	880.445	18			1			C
1	O95786	RIGI	_KGTIPSLSIFTLMIFDEC[Carbamidomethyl (C)]HNTSK_	4	660.586	18			1			C
1	O95786	RIGI	_TFVSLLIC[Carbamidomethyl (C)]EHHLK_	3	532.957	8			1			C
1	O95786	RIGI	_TFVSLLIC[Carbamidomethyl (C)]EHHLK_	2	798.932	8			1			C
1	O95786	RIGI	_GTIPSLSIFTLMIFDEC[Carbamidomethyl (C)]HNTSK_	3	837.747	17			1			C
1	O95816	BAG2	_FQSIVIGC[Carbamidomethyl (C)]ALEDQK_	2	804.409	8			1			C
1	O95822	DCMC	_LC[Carbamidomethyl (C)]AWYLYGEK_	2	651.813	2			1			C
1	O95831	AIFM1	_SITIIGGGFLGSELAC[Carbamidomethyl (C)]ALGR_	2	996.533	16			1			C
1	O95831	AIFM1	_SITIIGGGFLGSELAC[Carbamidomethyl (C)]ALGR_	3	664.691	16			1			C
1	O95831	AIFM1	_SNIWVAGDAAC[Carbamidomethyl (C)]FYDIK_	2	915.43	11			1			C
1	O95831	AIFM1	_SITIIGGGFLGSELAC[Carbamidomethyl (C)]ALGRK_	3	707.389	16			1			C
1	O95833	CLIC3	_LFM[Oxidation (M)]VLLLK_	2	496.814			3			1			M
1	O95861	BPNT1	_LAQMSIC[Carbamidomethyl (C)]SSLAR_	2	668.839	7			1			C
1	O95861	BPNT1	_ASAYVFASPGC[Carbamidomethyl (C)]K_	2	629.3	11			1			C
1	O95865	DDAH2	_AGAGLSSLC[Carbamidomethyl (C)]LVLSTRPHS_	3	609.324	9			1			C
1	O95865	DDAH2	_AGAGLSSLC[Carbamidomethyl (C)]LVLSTRPHS_	2	913.483	9			1			C
1	O95897	NOE2	_SAGEAFMIC[Carbamidomethyl (C)]GVLYVTNSHLAGAK_	3	799.396	9			1			C
1	O95925	EPPI	_ETGPC[Carbamidomethyl (C)]LAYFLHWWYDKK_	3	738.687	5			1			C
1	O95925	EPPI	_ETGPC[Carbamidomethyl (C)]LAYFLHWWYDKK_	4	554.267	5			1			C
1	O96000	NDUBA	_RVPDITEC[Carbamidomethyl (C)]KEEDIMC[Carbamidomethyl (C)]MYEAEMQWK_	3	1031.12	8;15			1;1			C;C
1	O96005	CLPT1	_VSFC[Carbamidomethyl (C)]PLSLWR_	2	632.829	4			1			C
1	O96008	TOM40	_YTLNNWLATVTLGQAGM[Oxidation (M)]HATYYHK_	3	923.787			17			1			M
1	O96008	TOM40	_YTLNNWLATVTLGQAGM[Oxidation (M)]HATYYHK_	4	693.092			17			1			M
1	O96011	PX11B	_ALYFAC[Carbamidomethyl (C)]DNVLWAGK_	2	814.401	6			1			C
1	O96011	PX11B	_FC[Carbamidomethyl (C)]ITVSHLNR_	3	416.217	2			1			C
1	O96011	PX11B	_FC[Carbamidomethyl (C)]ITVSHLNR_	2	623.822	2			1			C
1	O96015	DNAL4	_HSDMPEEMRVETMELC[Carbamidomethyl (C)]VTAC[Carbamidomethyl (C)]EK_	3	894.716	16;20			1;1			C;C
1	P00338	LDHA	_LGVHPLSC[Carbamidomethyl (C)]HGWVLGEHGDSSVPVWSGMNVAGVSLK_	4	917.958	8			1			C
1	P00338	LDHA	_LGVHPLSC[Carbamidomethyl (C)]HGWVLGEHGDSSVPVWSGMNVAGVSLK_	3	1223.61	8			1			C
1	P00338	LDHA	_LGVHPLSC[Carbamidomethyl (C)]HGWVLGEHGDSSVPVWSGMNVAGVSLK_	5	734.568	8			1			C
1	P00338	LDHA	_LGVHPLSC[Carbamidomethyl (C)]HGWVLGEHGDSSVPVWSGM[Oxidation (M)]NVAGVSLK_	4	921.957	8		27	1		1	C		M
1	P00338	LDHA	_VIGSGC[Carbamidomethyl (C)]NLDSAR_	2	624.804	6			1			C
1	P00367	DHE3	_IIKPC[Carbamidomethyl (C)]NHVLSLSFPIRR_	4	513.299	5			1			C
1	P00390	GSHR	_VVGIHMQGLGC[Carbamidomethyl (C)]DEMLQGFAVAVK_	3	820.413	11			1			C
1	P00395	COX1	_AYFTSATM[Oxidation (M)]IIAIPTGVK_	2	900.484			8			1			M
1	P00395	COX1	_AYFTSATM[Oxidation (M)]IIAIPTGVK_	3	600.659			8			1			M
1	P00395	COX1	_VLMVEEPSMNLEWLYGC[Carbamidomethyl (C)]PPPYHTFEEPVYMK_	4	947.19	17			1			C
1	P00395	COX1	_VLM[Oxidation (M)]VEEPSMNLEWLYGC[Carbamidomethyl (C)]PPPYHTFEEPVYMK_	4	951.189	17		3;9;30	1		1;0;0	C		M;M;M
1	P00403	COX2	_LNQTTFTATRPGVYYGQC[Carbamidomethyl (C)]SEIC[Carbamidomethyl (C)]GANHSFMPIVLELIPLK_	4	1107.31	18;22			1;1			C;C
1	P00441	SODC	_HVGDLGNVTADKDGVADVSIEDSVISLSGDHC[Carbamidomethyl (C)]IIGR_	4	930.959	32			1			C
1	P00441	SODC	_HVGDLGNVTADKDGVADVSIEDSVISLSGDHC[Carbamidomethyl (C)]IIGR_	5	744.969	32			1			C
1	P00441	SODC	_HVGDLGNVTADKDGVADVSIEDSVISLSGDHC[Carbamidomethyl (C)]IIGR_	3	1240.94	32			1			C
1	P00441	SODC	_GLTEGLHGFHVHEFGDNTAGC[Carbamidomethyl (C)]TSAGPHFNPLSR_	4	880.662	21			1			C
1	P00441	SODC	_GLTEGLHGFHVHEFGDNTAGC[Carbamidomethyl (C)]TSAGPHFNPLSR_	3	1173.88	21			1			C
1	P00492	HPRT	_EMGGHHIVALC[Carbamidomethyl (C)]VLK_	3	521.943	11			1			C
1	P00492	HPRT	_EMGGHHIVALC[Carbamidomethyl (C)]VLK_	2	782.41	11			1			C
1	P00492	HPRT	_EM[Oxidation (M)]GGHHIVALC[Carbamidomethyl (C)]VLK_	3	527.274	11		2	1		1	C		M
1	P00492	HPRT	_EM[Oxidation (M)]GGHHIVALC[Carbamidomethyl (C)]VLK_	2	790.408	11		2	1		1	C		M
1	P00492	HPRT	_DLNHVC[Carbamidomethyl (C)]VISETGK_	2	736.364	6			1			C
1	P00505	AATM	_EGSTHNWQHITDQIGMFC[Carbamidomethyl (C)]FTGLKPEQVER_	4	862.157	18			1			C
1	P00505	AATM	_EGSTHNWQHITDQIGMFC[Carbamidomethyl (C)]FTGLKPEQVER_	3	1149.21	18			1			C
1	P00505	AATM	_HFIEQGINVC[Carbamidomethyl (C)]LC[Carbamidomethyl (C)]QSYAK_	2	1033.99	10;12			1;1			C;C
1	P00505	AATM	_HFIEQGINVC[Carbamidomethyl (C)]LC[Carbamidomethyl (C)]QSYAK[lactylation]_	3	713.671	10;12	17		1;1	1		C;C	K
1	P00505	AATM	_TC[Carbamidomethyl (C)]GFDFTGAVEDISK_	2	823.872	2			1			C
1	P00505	AATM	_VGAFTMVC[Carbamidomethyl (C)]K_	2	506.751	8			1			C
1	P00558	PGK1	_AC[Carbamidomethyl (C)]ANPAAGSVILLENLR_	2	884.972	2			1			C
1	P00558	PGK1	_AC[Carbamidomethyl (C)]ANPAAGSVILLENLR_	3	590.317	2			1			C
1	P00558	PGK1	_GC[Carbamidomethyl (C)]ITIIGGGDTATC[Carbamidomethyl (C)]C[Carbamidomethyl (C)]AK_	2	877.897	2;14;15			1;1;1			C;C;C
1	P00558	PGK1	_DVLFLKDC[Carbamidomethyl (C)]VGPEVEK_	2	874.45	8			1			C
1	P00568	KAD1	_IIFVVGGPGSGKGTQC[Carbamidomethyl (C)]EK_	2	917.48	16			1			C
1	P00750	TPA	_MTLVGIISWGLGC[Carbamidomethyl (C)]GQK_	2	860.45	13			1			C
1	P00750	TPA	_MTLVGIISWGLGC[Carbamidomethyl (C)]GQK_	3	573.969	13			1			C
1	P00918	CAH2	_K[lactylation]YAAELHLVHWNTK_	4	446.239		1;14			1;0			K;K
1	P00966	ASSY	_FAELVYTGFWHSPEC[Carbamidomethyl (C)]EFVR_	3	792.037	15			1			C
1	P00966	ASSY	_FAELVYTGFWHSPEC[Carbamidomethyl (C)]EFVR_	2	1187.55	15			1			C
1	P00966	ASSY	_DGTTHQTSLELFM[Oxidation (M)]YLNEVAGK_	3	790.714			13			1			M
1	P01009	A1AT	_LSSWVLLM[Oxidation (M)]K_	2	546.81			8			1			M
1	P01033	TIMP1	_LQDGLLHITTC[Carbamidomethyl (C)]SFVAPWNSLSLAQR_	3	943.157	11			1			C
1	P01033	TIMP1	_LQDGLLHITTC[Carbamidomethyl (C)]SFVAPWNSLSLAQRR_	4	746.645	11			1			C
1	P01033	TIMP1	_FVYTPAMESVC[Carbamidomethyl (C)]GYFHR_	2	982.445	11			1			C
1	P01033	TIMP1	_FVYTPAMESVC[Carbamidomethyl (C)]GYFHR_	3	655.299	11			1			C
1	P01034	CYTC	_AFC[Carbamidomethyl (C)]SFQIYAVPWQGTMTLSK_	2	1168.07	3			1			C
1	P01034	CYTC	_AFC[Carbamidomethyl (C)]SFQIYAVPWQGTMTLSK_	3	779.047	3			1			C
1	P01034	CYTC	_AFC[Carbamidomethyl (C)]SFQIYAVPWQGTM[Oxidation (M)]TLSK_	2	1176.06	3		16	1		1	C		M
1	P01034	CYTC	_AFC[Carbamidomethyl (C)]SFQIYAVPWQGTM[Oxidation (M)]TLSK_	3	784.378	3		16	1		1	C		M
1	P01034	CYTC	_KAFC[Carbamidomethyl (C)]SFQIYAVPWQGTMTLSK_	3	821.745	4			1			C
1	P01034	CYTC	_KAFC[Carbamidomethyl (C)]SFQIYAVPWQGTMTLSK_	2	1232.11	4			1			C
1	P01034	CYTC	_KAFC[Carbamidomethyl (C)]SFQIYAVPWQGTM[Oxidation (M)]TLSK_	3	827.076	4		17	1		1	C		M
1	P01034	CYTC	_KAFC[Carbamidomethyl (C)]SFQIYAVPWQGTM[Oxidation (M)]TLSK_	2	1240.11	4		17	1		1	C		M
1	P01036	CYTS	_QLC[Carbamidomethyl (C)]SFEIYEVPWEDR_	2	985.951	3			1			C
1	P01112	RASH	_TGEGFLC[Carbamidomethyl (C)]VFAINNTK_	2	835.914	7			1			C
1	P01210	PENK	_LVRPADINFLAC[Carbamidomethyl (C)]VMEC[Carbamidomethyl (C)]EGKLPSLK_	3	920.813	12;16			1;1			C;C
1	P01210	PENK	_LVRPADINFLAC[Carbamidomethyl (C)]VMEC[Carbamidomethyl (C)]EGKLPSLK_	4	690.862	12;16			1;1			C;C
1	P01236	PRL	_LSAYYNLLHC[Carbamidomethyl (C)]LR_	2	761.895	10			1			C
1	P01236	PRL	_LSAYYNLLHC[Carbamidomethyl (C)]LR_	3	508.266	10			1			C
1	P01236	PRL	_LSAYYNLLHC[Carbamidomethyl (C)]LRR_	3	560.3	10			1			C
1	P01241	SOMA	_NYGLLYC[Carbamidomethyl (C)]FR_	2	603.292	7			1			C
1	P01857	IGHG1	_WQQGNVFSC[Carbamidomethyl (C)]SVMHEALHNHYTQK_	3	934.427	9			1			C
1	P02008	HBAZ	_LLSHC[Carbamidomethyl (C)]LLVTLAAR_	2	733.929	5			1			C
1	P02042	HBD	_LLGNVLVC[Carbamidomethyl (C)]VLAR_	2	663.9	8			1			C
1	P02538	K2C6A	_ISIGGGSC[Carbamidomethyl (C)]AISGGYGSR_	2	799.883	8			1			C
1	P02743	SAMP	_VIEKFPAPVHIC[Carbamidomethyl (C)]VSWESSSGIAEFWINGTPLVKK_	4	957.256	12			1			C
1	P02743	SAMP	_VIEKFPAPVHIC[Carbamidomethyl (C)]VSWESSSGIAEFWINGTPLVKK_	5	766.007	12			1			C
1	P02743	SAMP	_VIEKFPAPVHIC[Carbamidomethyl (C)]VSWESSSGIAEFWINGTPLVK_	4	925.233	12			1			C
1	P02743	SAMP	_VIEKFPAPVHIC[Carbamidomethyl (C)]VSWESSSGIAEFWINGTPLVK_	3	1233.31	12			1			C
1	P02743	SAMP	_FPAPVHIC[Carbamidomethyl (C)]VSWESSSGIAEFWINGTPLVKK_	4	839.934	8			1			C
1	P02751	FINC	_GEWTC[Carbamidomethyl (C)]IAYSQLR_	2	742.354	5			1			C
1	P02751	FINC	_GEWTC[Carbamidomethyl (C)]IAYSQLR_	3	495.238	5			1			C
1	P02751	FINC	_EYLGAIC[Carbamidomethyl (C)]SC[Carbamidomethyl (C)]TC[Carbamidomethyl (C)]FGGQR_	2	939.9	7;9;11			1;1;1			C;C;C
1	P02751	FINC	_TYLGNALVC[Carbamidomethyl (C)]TC[Carbamidomethyl (C)]YGGSR_	2	896.411	9;11			1;1			C;C
1	P02751	FINC	_YSFC[Carbamidomethyl (C)]TDHTVLVQTR_	2	863.914	4			1			C
1	P02751	FINC	_YSFC[Carbamidomethyl (C)]TDHTVLVQTR_	3	576.279	4			1			C
1	P02751	FINC	_LLC[Carbamidomethyl (C)]QC[Carbamidomethyl (C)]LGFGSGHFR_	2	826.395	3;5			1;1			C;C
1	P02751	FINC	_LLC[Carbamidomethyl (C)]QC[Carbamidomethyl (C)]LGFGSGHFR_	3	551.266	3;5			1;1			C;C
1	P02751	FINC	_VTIM[Oxidation (M)]WTPPESAVTGYRVDVIPVNLPGEHGQR_	4	859.444			4			1			M
1	P02751	FINC	_FGFC[Carbamidomethyl (C)]PMAAHEEIC[Carbamidomethyl (C)]TTNEGVMYR_	3	874.041	4;13			1;1			C;C
1	P02751	FINC	_FGFC[Carbamidomethyl (C)]PM[Oxidation (M)]AAHEEIC[Carbamidomethyl (C)]TTNEGVMYR_	3	879.373	4;13		6;20	1;1		0.97;0.03	C;C		M;M
1	P02751	FINC	_AAVYQPQPHPQPPPYGHC[Carbamidomethyl (C)]VTDSGVVYSVGMQWLK_	4	949.212	18			1			C
1	P02751	FINC	_DSMIWDC[Carbamidomethyl (C)]TC[Carbamidomethyl (C)]IGAGR_	2	821.345	7;9			1;1			C;C
1	P02751	FINC	_C[Carbamidomethyl (C)]TC[Carbamidomethyl (C)]VGNGRGEWTC[Carbamidomethyl (C)]IAYSQLR_	3	796.693	1;3;13			1;1;1			C;C;C
1	P02751	FINC	_QYNVGPSVSK[lactylation]YPLR_	2	840.441		10			1			K
1	P02751	FINC	_GNLLQC[Carbamidomethyl (C)]IC[Carbamidomethyl (C)]TGNGR_	2	731.848	6;8			1;1			C;C
1	P02751	FINC	_YQC[Carbamidomethyl (C)]YC[Carbamidomethyl (C)]YGR_	2	585.229	3;5			1;1			C;C
1	P02753	RET4	_GNDDHWIVDTDYDTYAVQYSC[Carbamidomethyl (C)]R_	3	898.378	21			1			C
1	P02768	ALBU	_ALVLIAFAQYLQQC[Carbamidomethyl (C)]PFEDHVK_	3	830.767	14			1			C
1	P02768	ALBU	_ALVLIAFAQYLQQC[Carbamidomethyl (C)]PFEDHVK_	4	623.327	14			1			C
1	P02768	ALBU	_ALVLIAFAQYLQQC[Carbamidomethyl (C)]PFEDHVK_	2	1245.65	14			1			C
1	P02768	ALBU	_DVFLGM[Oxidation (M)]FLYEYAR_	2	820.395			6			1			M
1	P02768	ALBU	_EFNAETFTFHADIC[Carbamidomethyl (C)]TLSEKER_	3	849.06	14			1			C
1	P02768	ALBU	_EFNAETFTFHADIC[Carbamidomethyl (C)]TLSEKER_	4	637.047	14			1			C
1	P02768	ALBU	_RMPC[Carbamidomethyl (C)]AEDYLSVVLNQLC[Carbamidomethyl (C)]VLHEK_	3	892.11	4;17			1;1			C;C
1	P02768	ALBU	_RMPC[Carbamidomethyl (C)]AEDYLSVVLNQLC[Carbamidomethyl (C)]VLHEK_	4	669.334	4;17			1;1			C;C
1	P02768	ALBU	_RMPC[Carbamidomethyl (C)]AEDYLSVVLNQLC[Carbamidomethyl (C)]VLHEKTPVSDR_	4	833.166	4;17			1;1			C;C
1	P02768	ALBU	_LVRPEVDVMC[Carbamidomethyl (C)]TAFHDNEETFLKK_	4	695.345	10			1			C
1	P02768	ALBU	_LVRPEVDVMC[Carbamidomethyl (C)]TAFHDNEETFLKK_	5	556.478	10			1			C
1	P02768	ALBU	_LVRPEVDVMC[Carbamidomethyl (C)]TAFHDNEETFLKK_	3	926.791	10			1			C
1	P02768	ALBU	_SLHTLFGDKLC[Carbamidomethyl (C)]TVATLR_	4	483.765	11			1			C
1	P02768	ALBU	_SLHTLFGDKLC[Carbamidomethyl (C)]TVATLR_	2	966.522	11			1			C
1	P02768	ALBU	_QNC[Carbamidomethyl (C)]ELFEQLGEYKFQNALLVR_	3	867.104	3			1			C
1	P02768	ALBU	_LVRPEVDVMC[Carbamidomethyl (C)]TAFHDNEETFLK_	3	884.093	10			1			C
1	P02768	ALBU	_RPC[Carbamidomethyl (C)]FSALEVDETYVPK_	2	955.969	3			1			C
1	P02768	ALBU	_EFNAETFTFHADIC[Carbamidomethyl (C)]TLSEK_	3	754.012	14			1			C
1	P02768	ALBU	_QNC[Carbamidomethyl (C)]ELFEQLGEYK_	2	829.38	3			1			C
1	P02768	ALBU	_YIC[Carbamidomethyl (C)]ENQDSISSK_	2	722.325	3			1			C
1	P02788	TRFL	_SQQSSDPDPNC[Carbamidomethyl (C)]VDRPVEGYLAVAVVR_	3	953.463	11			1			C
1	P02788	TRFL	_SQQSSDPDPNC[Carbamidomethyl (C)]VDRPVEGYLAVAVVR_	4	715.349	11			1			C
1	P02788	TRFL	_LADFALLC[Carbamidomethyl (C)]LDGK_	2	668.352	8			1			C
1	P02788	TRFL	_LADFALLC[Carbamidomethyl (C)]LDGK_	3	445.904	8			1			C
1	P02788	TRFL	_SQQSSDPDPNC[Carbamidomethyl (C)]VDRPVEGYLAVAVVRR_	3	1005.5	11			1			C
1	P02788	TRFL	_SQQSSDPDPNC[Carbamidomethyl (C)]VDRPVEGYLAVAVVRR_	4	754.374	11			1			C
1	P02788	TRFL	_DLLFK[lactylation]DSAIGFSR_	2	770.904		5			1			K
1	P02788	TRFL	_DLLFK[lactylation]DSAIGFSR_	3	514.272		5			1			K
1	P02788	TRFL	_VVWC[Carbamidomethyl (C)]AVGEQELR_	2	723.364	4			1			C
1	P02788	TRFL	_LADFALLC[Carbamidomethyl (C)]LDGKR_	2	746.403	8			1			C
1	P02788	TRFL	_LADFALLC[Carbamidomethyl (C)]LDGKR_	3	497.938	8			1			C
1	P02788	TRFL	_NLLFNDNTEC[Carbamidomethyl (C)]LAR_	2	790.38	10			1			C
1	P02788	TRFL	_ESTVFEDLSDEAERDEYELLC[Carbamidomethyl (C)]PDNTR_	3	1044.79	21			1			C
1	P02788	TRFL	_ESTVFEDLSDEAERDEYELLC[Carbamidomethyl (C)]PDNTR_	4	783.845	21			1			C
1	P02788	TRFL	_C[Carbamidomethyl (C)]AFSSQEPYFSYSGAFK_	2	988.43	1			1			C
1	P02788	TRFL	_GEADAM[Oxidation (M)]SLDGGYVYTAGK_	2	910.904			6			1			M
1	P02788	TRFL	_FFSASC[Carbamidomethyl (C)]VPGADKGQFPNLC[Carbamidomethyl (C)]R_	3	753.354	6;19			1;1			C;C
1	P02788	TRFL	_FFSASC[Carbamidomethyl (C)]VPGADKGQFPNLC[Carbamidomethyl (C)]R_	2	1129.53	6;19			1;1			C;C
1	P02788	TRFL	_C[Carbamidomethyl (C)]LAENAGDVAFVKDVTVLQNTDGNNNEAWAK_	3	1121.87	1			1			C
1	P02788	TRFL	_C[Carbamidomethyl (C)]LAENAGDVAFVK[lactylation]DVTVLQNTDGNNNEAWAK_	3	1145.88	1	13;31		1	1;0		C	K;K
1	P02788	TRFL	_VVWC[Carbamidomethyl (C)]AVGEQELRK_	2	787.411	4			1			C
1	P02788	TRFL	_VVWC[Carbamidomethyl (C)]AVGEQELRK_	3	525.277	4			1			C
1	P02788	TRFL	_SNLC[Carbamidomethyl (C)]ALC[Carbamidomethyl (C)]IGDEQGENK_	2	904.401	4;7			1;1			C;C
1	P02788	TRFL	_LK[lactylation]QVLLHQQAK_	3	459.945		2;11			1;0			K;K
1	P02788	TRFL	_LK[lactylation]QVLLHQQAK_	2	689.414		2;11			1;0			K;K
1	P02788	TRFL	_FQLFGSPSGQK[lactylation]DLLFK_	2	942.499		11;16			1;0			K;K
1	P02788	TRFL	_C[Carbamidomethyl (C)]STSPLLEAC[Carbamidomethyl (C)]EFLRK_	3	604.299	1;10			1;1			C;C
1	P02788	TRFL	_C[Carbamidomethyl (C)]STSPLLEAC[Carbamidomethyl (C)]EFLRK_	2	905.945	1;10			1;1			C;C
1	P02788	TRFL	_DSPIQC[Carbamidomethyl (C)]IQAIAENR_	2	807.899	6			1			C
1	P02788	TRFL	_DSPIQC[Carbamidomethyl (C)]IQAIAENR_	3	538.935	6			1			C
1	P02788	TRFL	_FDEYFSQSC[Carbamidomethyl (C)]APGSDPR_	2	931.886	9			1			C
1	P02788	TRFL	_FDEYFSQSC[Carbamidomethyl (C)]APGSDPR_	3	621.593	9			1			C
1	P02788	TRFL	_C[Carbamidomethyl (C)]GLVPVLAENYK_	2	681.858	1			1			C
1	P02788	TRFL	_KC[Carbamidomethyl (C)]NQWSGLSEGSVTC[Carbamidomethyl (C)]SSASTTEDC[Carbamidomethyl (C)]IALVLK_	3	1096.84	2;15;24			1;1;1			C;C;C
1	P02788	TRFL	_C[Carbamidomethyl (C)]LAENAGDVAFVK_	2	697.343	1			1			C
1	P02788	TRFL	_TTYEK[lactylation]YLGPQYVAGITNLKK_	3	787.09		5;19;20			1;0;0			K;K;K
1	P02788	TRFL	_SC[Carbamidomethyl (C)]HLAMAPNHAVVSR_	2	825.404	2			1			C
1	P02788	TRFL	_SC[Carbamidomethyl (C)]HLAMAPNHAVVSR_	3	550.605	2			1			C
1	P02788	TRFL	_SC[Carbamidomethyl (C)]HLAMAPNHAVVSR_	4	413.205	2			1			C
1	P02788	TRFL	_ARVVWC[Carbamidomethyl (C)]AVGEQELR_	2	836.933	6			1			C
1	P02788	TRFL	_K[lactylation]SEEEVAAR_	2	545.772		1			1			K
1	P02788	TRFL	_ARVVWC[Carbamidomethyl (C)]AVGEQELRK_	3	600.989	6			1			C
1	P02788	TRFL	_RSVQWC[Carbamidomethyl (C)]AVSQPEATK_	2	873.933	6			1			C
1	P02788	TRFL	_SVQWC[Carbamidomethyl (C)]AVSQPEATK_	2	795.883	5			1			C
1	P02788	TRFL	_DKSPK[lactylation]FQLFGSPSGQK_	2	911.97		2;5;16			0;1;0			K;K;K
1	P02788	TRFL	_NGSDC[Carbamidomethyl (C)]PDKFC[Carbamidomethyl (C)]LFQSETK_	2	1016.94	5;10			1;1			C;C
1	P02788	TRFL	_NGSDC[Carbamidomethyl (C)]PDKFC[Carbamidomethyl (C)]LFQSETK_	3	678.296	5;10			1;1			C;C
1	P02788	TRFL	_FK[lactylation]DC[Carbamidomethyl (C)]HLAR_	2	559.774	4	2		1	1		C	K
1	P02788	TRFL	_DSPIQC[Carbamidomethyl (C)]IQAIAENRADAVTLDGGFIYEAGLAPYK_	4	917.458	6			1			C
1	P02790	HEMO	_C[Carbamidomethyl (C)]SPHLVLSALTSDNHGATYAFSGTHYWR_	4	787.873	1			1			C
1	P03973	SLPI	_C[Carbamidomethyl (C)]PVTYGQC[Carbamidomethyl (C)]LMLNPPNFC[Carbamidomethyl (C)]EM[Oxidation (M)]DGQC[Carbamidomethyl (C)]K[lactylation]R_	3	1055.11	1;8;17;23	24	10;19	1;1;1;1	1	0;1	C;C;C;C	K	M;M
1	P03973	SLPI	_C[Carbamidomethyl (C)]PVTYGQC[Carbamidomethyl (C)]LMLNPPNFC[Carbamidomethyl (C)]EMDGQC[Carbamidomethyl (C)]KR_	3	1025.77	1;8;17;23			1;1;1;1			C;C;C;C
1	P03973	SLPI	_K[lactylation]SAQC[Carbamidomethyl (C)]LR_	2	467.742	5	1		1	1		C	K
1	P03973	SLPI	_YK[lactylation]KPEC[Carbamidomethyl (C)]QSDWQC[Carbamidomethyl (C)]PGK_	2	991.94	6;12	2;3;15		1;1	0.86;0.1;0.04		C;C	K;K;K
1	P03973	SLPI	_C[Carbamidomethyl (C)]C[Carbamidomethyl (C)]MGMC[Carbamidomethyl (C)]GK[lactylation]SC[Carbamidomethyl (C)]VSPVKA_	2	952.387	1;2;6;10	8;15		1;1;1;1	1;0		C;C;C;C	K;K
1	P03973	SLPI	_C[Carbamidomethyl (C)]LDPVDTPNPTR_	2	692.83	1			1			C
1	P03973	SLPI	_C[Carbamidomethyl (C)]C[Carbamidomethyl (C)]MGMC[Carbamidomethyl (C)]GK_	2	502.168	1;2;6			1;1;1			C;C;C
1	P03973	SLPI	_SC[Carbamidomethyl (C)]VSPVK[lactylation]A_	1	919.455	2	7		1	1		C	K
1	P04004	VTNC	_SIAQYWLGC[Carbamidomethyl (C)]PAPGHL_	2	835.411	9			1			C
1	P04066	FUCO	_WEMC[Carbamidomethyl (C)]TSIDKFSWGYRR_	4	531.246	4			1			C
1	P04066	FUCO	_WEMC[Carbamidomethyl (C)]TSIDKFSWGYR_	3	655.959	4			1			C
1	P04075	ALDOA	_DGADFAK[lactylation]WR_	2	569.27		7			1			K
1	P04075	ALDOA	_DGADFAK[lactylation]WR_	1	1137.53		7			1			K
1	P04075	ALDOA	_C[Carbamidomethyl (C)]PLLKPWALTFSYGR_	2	904.979	1			1			C
1	P04075	ALDOA	_C[Carbamidomethyl (C)]PLLKPWALTFSYGR_	3	603.655	1			1			C
1	P04075	ALDOA	_KDGADFAK[lactylation]WR_	2	633.317		1;8			0;1			K;K
1	P04075	ALDOA	_KDGADFAK[lactylation]WR_	3	422.547		1;8			0;1			K;K
1	P04075	ALDOA	_ALSDHHIYLEGTLLK[lactylation]PNMVTPGHAC[Carbamidomethyl (C)]TQK_	3	1068.54	25	15;28		1	1;0		C	K;K
1	P04075	ALDOA	_ALSDHHIYLEGTLLK[lactylation]PNMVTPGHAC[Carbamidomethyl (C)]TQK_	4	801.655	25	15;28		1	1;0		C	K;K
1	P04075	ALDOA	_ALSDHHIYLEGTLLK[lactylation]PNMVTPGHAC[Carbamidomethyl (C)]TQK_	5	641.525	25	15;28		1	1;0		C	K;K
1	P04075	ALDOA	_ALSDHHIYLEGTLLK[lactylation]PNM[Oxidation (M)]VTPGHAC[Carbamidomethyl (C)]TQK_	3	1073.87	25	15;28	18	1	1;0	1	C	K;K	M
1	P04075	ALDOA	_ALSDHHIYLEGTLLKPNMVTPGHAC[Carbamidomethyl (C)]TQK_	3	1044.53	25			1			C
1	P04075	ALDOA	_ALSDHHIYLEGTLLKPNMVTPGHAC[Carbamidomethyl (C)]TQK_	4	783.65	25			1			C
1	P04075	ALDOA	_ALSDHHIYLEGTLLK[lactylation]PNM[Oxidation (M)]VTPGHAC[Carbamidomethyl (C)]TQK_	4	805.654	25	15;28	18	1	1;0	1	C	K;K	M
1	P04075	ALDOA	_ALSDHHIYLEGTLLKPNMVTPGHAC[Carbamidomethyl (C)]TQK_	5	627.121	25			1			C
1	P04075	ALDOA	_FSHEEIAM[Oxidation (M)]ATVTALRR_	3	616.653			8			1			M
1	P04075	ALDOA	_FSHEEIAM[Oxidation (M)]ATVTALRR_	4	462.741			8			1			M
1	P04075	ALDOA	_FSHEEIAM[Oxidation (M)]ATVTALRR_	2	924.475			8			1			M
1	P04075	ALDOA	_QLLLTADDRVNPC[Carbamidomethyl (C)]IGGVILFHETLYQK_	3	1038.55	13			1			C
1	P04075	ALDOA	_QLLLTADDRVNPC[Carbamidomethyl (C)]IGGVILFHETLYQK_	4	779.167	13			1			C
1	P04075	ALDOA	_VNPC[Carbamidomethyl (C)]IGGVILFHETLYQK_	2	1044.55	4			1			C
1	P04075	ALDOA	_VNPC[Carbamidomethyl (C)]IGGVILFHETLYQK_	3	696.703	4			1			C
1	P04075	ALDOA	_FSHEEIAM[Oxidation (M)]ATVTALR_	2	846.425			8			1			M
1	P04075	ALDOA	_PNMVTPGHAC[Carbamidomethyl (C)]TQK_	2	720.84	10			1			C
1	P04075	ALDOA	_PNMVTPGHAC[Carbamidomethyl (C)]TQK_	3	480.896	10			1			C
1	P04075	ALDOA	_TVPPAVTGITFLSGGQSEEEASINLNAINKC[Carbamidomethyl (C)]PLLKPWALTFSYGR_	4	1212.63	31			1			C
1	P04075	ALDOA	_TVPPAVTGITFLSGGQSEEEASINLNAINKC[Carbamidomethyl (C)]PLLKPWALTFSYGR_	5	970.307	31			1			C
1	P04075	ALDOA	_GILAADESTGSIAK[lactylation]R_	2	780.915		14			1			K
1	P04075	ALDOA	_K[lactylation]ELSDIAHR_	2	570.804		1			1			K
1	P04075	ALDOA	_ALANSLAC[Carbamidomethyl (C)]QGK_	2	566.793	8			1			C
1	P04083	ANXA1	_MYGISLC[Carbamidomethyl (C)]QAILDETKGDYEK_	3	778.705	7			1			C
1	P04083	ANXA1	_ILVALC[Carbamidomethyl (C)]GGN_	1	916.492	6			1			C
1	P04083	ANXA1	_ILVALC[Carbamidomethyl (C)]GGN_	2	458.75	6			1			C
1	P04083	ANXA1	_MYGISLC[Carbamidomethyl (C)]QAILDETK_	2	871.429	7			1			C
1	P04156	PRIO	_VVEQMC[Carbamidomethyl (C)]ITQYER_	2	778.366	6			1			C
1	P04264	K2C1	_MSGEC[Carbamidomethyl (C)]APNVSVSVSTSHTTISGGGSR_	3	855.727	5			1			C
1	P04264	K2C1	_M[Oxidation (M)]SGEC[Carbamidomethyl (C)]APNVSVSVSTSHTTISGGGSR_	3	861.059	5		1	1		1	C		M
1	P04264	K2C1	_NSK[lactylation]IEISELNR_	2	687.865		3			1			K
1	P04264	K2C1	_FSSC[Carbamidomethyl (C)]GGGGGSFGAGGGFGSR_	2	883.371	4			1			C
1	P04279	SEMG1	_DIFSTQDELLVYNK[lactylation]NQHQTK_	2	1247.12		14;20			0.99;0.01			K;K
1	P04279	SEMG1	_QGGSQSSYVLQTEELVANK[lactylation]QQR_	3	841.421		19			1			K
1	P04279	SEMG1	_K[lactylation]QGGSQSSYVLQTEELVANKQQR_	3	884.119		1;20			1;0			K;K
1	P04279	SEMG1	_KQGGSQSSYVLQTEELVANK[lactylation]QQR_	3	884.119		1;20			0;1			K;K
1	P04279	SEMG1	_K[lactylation]QGGSQSSYVLQTEELVANK_	2	1119.57		1;20			1;0			K;K
1	P04279	SEMG1	_K[lactylation]QGGSQSSYVLQTEELVANK_	3	746.713		1;20			1;0			K;K
1	P04279	SEMG1	_QQTESK[lactylation]GSFSIQYTYHVDANDHDQSR_	3	1038.47		6			1			K
1	P04279	SEMG1	_VQTSLC[Carbamidomethyl (C)]PAHQDKLQHGSKDIFSTQDELLVYNK_	4	925.716	6			1			C
1	P04279	SEMG1	_VQTSLC[Carbamidomethyl (C)]PAHQDKLQHGSKDIFSTQDELLVYNK_	3	1233.95	6			1			C
1	P04279	SEMG1	_VQTSLC[Carbamidomethyl (C)]PAHQDKLQHGSKDIFSTQDELLVYNK_	5	740.775	6			1			C
1	P04279	SEMG1	_LWVHGLSK[lactylation]EQTSVSGAQK_	3	676.357		8;18			1;0			K;K
1	P04279	SEMG1	_LWVHGLSK[lactylation]EQTSVSGAQK_	2	1014.03		8;18			1;0			K;K
1	P04279	SEMG1	_HLGGSQQLLHNK[lactylation]QEGR_	3	625.326		12			1			K
1	P04279	SEMG1	_HLGGSQQLLHNK[lactylation]QEGR_	2	937.485		12			1			K
1	P04279	SEMG1	_HLGGSQQLLHNK[lactylation]QEGR_	4	469.246		12			1			K
1	P04279	SEMG1	_GRLPSEFSQFPHGQK[lactylation]GQHYSGQK_	3	891.437		15;23			1;0			K;K
1	P04279	SEMG1	_GRLPSEFSQFPHGQK[lactylation]GQHYSGQK_	4	668.83		15;23			0.99;0.01			K;K
1	P04279	SEMG1	_KSQQYDLNALHK[lactylation]TTK_	3	616.327		1;12;15			0;1;0			K;K;K
1	P04279	SEMG1	_KSQQYDLNALHK[lactylation]TTK_	2	923.987		1;12;15			0;1;0			K;K;K
1	P04279	SEMG1	_LVAGK[lactylation]SQIQAPNPK_	2	761.933		5;14			1;0			K;K
1	P04279	SEMG1	_SQQYDLNALHK[lactylation]TTK_	2	859.939		11;14			1;0			K;K
1	P04279	SEMG1	_EQDLLSHEQK[lactylation]GR_	2	756.376		10			1			K
1	P04279	SEMG1	_EQDLLSHEQK[lactylation]GR_	3	504.586		10			1			K
1	P04279	SEMG1	_GTQNPSQDQGNSPSGK[lactylation]GISSQYSNTEER_	3	1009.12		16			1			K
1	P04279	SEMG1	_SIYSQTEK[lactylation]LVAGK_	2	748.404		8;13			1;0			K;K
1	P04279	SEMG1	_NSHQNK[lactylation]GHYQNVVEVR_	4	495.996		6			1			K
1	P04279	SEMG1	_NSHQNK[lactylation]GHYQNVVEVR_	3	660.993		6			1			K
1	P04279	SEMG1	_NSHQNK[lactylation]GHYQNVVEVR_	2	990.985		6			1			K
1	P04279	SEMG1	_VQTSLC[Carbamidomethyl (C)]PAHQDK[lactylation]LQHGSK_	4	527.265	6	12;18		1	1;0		C	K;K
1	P04279	SEMG1	_VQTSLC[Carbamidomethyl (C)]PAHQDK[lactylation]LQHGSK_	3	702.685	6	12;18		1	1;0		C	K;K
1	P04279	SEMG1	_VQTSLC[Carbamidomethyl (C)]PAHQDKLQHGSK_	4	509.26	6			1			C
1	P04279	SEMG1	_VQTSLC[Carbamidomethyl (C)]PAHQDKLQHGSK_	3	678.678	6			1			C
1	P04279	SEMG1	_ANK[lactylation]ISYQSSSTEER_	2	836.395		3			1			K
1	P04279	SEMG1	_EQTSVSGAQK[lactylation]GR_	2	660.331		10			1			K
1	P04279	SEMG1	_EEHSSK[lactylation]VQTSLC[Carbamidomethyl (C)]PAHQDKLQHGSK_	3	935.119	12	6;18;24		1	1;0;0		C	K;K;K
1	P04279	SEMG1	_NQHQTK[lactylation]NLNQDQQHGR_	3	673.323		6			1			K
1	P04279	SEMG1	_NQHQTK[lactylation]NLNQDQQHGR_	4	505.244		6			1			K
1	P04279	SEMG1	_DIFSTQDELLVYNKNQHQTK[lactylation]NLNQDQQHGR_	4	921.7		14;20			0.15;0.85			K;K
1	P04279	SEMG1	_GESGQSTNREQDLLSHEQK[lactylation]GR_	3	810.053		19			1			K
1	P04350	TBB4A	_M[Oxidation (M)]AATFIGNSTAIQELFKR_	3	672.019			1			1			M
1	P04350	TBB4A	_M[Oxidation (M)]AATFIGNSTAIQELFKR_	2	1007.52			1			1			M
1	P04350	TBB4A	_M[Oxidation (M)]AATFIGNSTAIQELFKR_	4	504.266			1			1			M
1	P04350	TBB4A	_M[Oxidation (M)]AATFIGNSTAIQELFK_	3	619.985			1			1			M
1	P04406	G3P	_VIHDNFGIVEGLM[Oxidation (M)]TTVHAITATQK_	3	871.123			13			1			M
1	P04406	G3P	_VIHDNFGIVEGLM[Oxidation (M)]TTVHAITATQK_	4	653.594			13			1			M
1	P04406	G3P	_WGDAGAEYVVESTGVFTTM[Oxidation (M)]EK_	2	1147.02			19			1			M
1	P04406	G3P	_LTGMAFRVPTANVSVVDLTC[Carbamidomethyl (C)]R_	3	769.736	20			1			C
1	P04406	G3P	_LTGMAFRVPTANVSVVDLTC[Carbamidomethyl (C)]R_	2	1154.1	20			1			C
1	P04406	G3P	_LTGM[Oxidation (M)]AFRVPTANVSVVDLTC[Carbamidomethyl (C)]R_	3	775.068	20		4	1		1	C		M
1	P04406	G3P	_VDIVAINDPFIDLNYMVYM[Oxidation (M)]FQYDSTHGKFHGTVK_	5	799.59			16;19			0;1			M;M
1	P04406	G3P	_VPTANVSVVDLTC[Carbamidomethyl (C)]R_	2	765.901	13			1			C
1	P04406	G3P	_VPTANVSVVDLTC[Carbamidomethyl (C)]R_	3	510.936	13			1			C
1	P04406	G3P	_IKWGDAGAEYVVESTGVFTTM[Oxidation (M)]EK_	3	845.409			21			1			M
1	P04406	G3P	_IISNASC[Carbamidomethyl (C)]TTNC[Carbamidomethyl (C)]LAPLAK_	2	917.464	7;11			1;1			C;C
1	P04406	G3P	_AGAHLQGGAK[lactylation]R_	2	569.31		10			1			K
1	P04629	NTRK1	_GLEQAGWILTELEQSATVMK[lactylation]_	3	759.387		20			1			K
1	P04632	CPNS1	_SGTIC[Carbamidomethyl (C)]SSELPGAFEAAGFHLNEHLYNMIIR_	4	834.405	5			1			C
1	P04839	CY24B	_IYFYWLC[Carbamidomethyl (C)]R_	2	610.8	7			1			C
1	P04843	RPN1	_VAC[Carbamidomethyl (C)]ITEQVLTLVNKR_	2	872.493	3			1			C
1	P04843	RPN1	_VAC[Carbamidomethyl (C)]ITEQVLTLVNKR_	3	581.998	3			1			C
1	P05023	AT1A1	_NIAFFSTNC[Carbamidomethyl (C)]VEGTAR_	2	843.899	9			1			C
1	P05141	ADT2	_GM[Oxidation (M)]GGAFVLVLYDEIKK_	2	878.471			2			1			M
1	P05141	ADT2	_GTDIMYTGTLDC[Carbamidomethyl (C)]WR_	2	844.874	12			1			C
1	P05141	ADT2	_KGTDIMYTGTLDC[Carbamidomethyl (C)]WR_	2	908.921	13			1			C
1	P05141	ADT2	_KGTDIMYTGTLDC[Carbamidomethyl (C)]WR_	3	606.283	13			1			C
1	P05141	ADT2	_GTDIMYTGTLDC[Carbamidomethyl (C)]WRK_	2	908.921	12			1			C
1	P05141	ADT2	_GM[Oxidation (M)]GGAFVLVLYDEIKKYT_	3	674.02			2			1			M
1	P05164	PERM	_KIVGAM[Oxidation (M)]VQIITYR_	2	754.437			6			1			M
1	P05164	PERM	_KIVGAM[Oxidation (M)]VQIITYR_	3	503.294			6			1			M
1	P05164	PERM	_IVGAM[Oxidation (M)]VQIITYR_	2	690.389			5			1			M
1	P05164	PERM	_VGPLLAC[Carbamidomethyl (C)]IIGTQFR_	2	772.935	7			1			C
1	P05164	PERM	_VGPLLAC[Carbamidomethyl (C)]IIGTQFR_	3	515.625	7			1			C
1	P05164	PERM	_VGPLLAC[Carbamidomethyl (C)]IIGTQFRK_	3	558.324	7			1			C
1	P05164	PERM	_VGPLLAC[Carbamidomethyl (C)]IIGTQFRK_	2	836.982	7			1			C
1	P05164	PERM	_GRVGPLLAC[Carbamidomethyl (C)]IIGTQFR_	3	586.666	9			1			C
1	P05164	PERM	_FWWENEGVFSM[Oxidation (M)]QQR_	2	930.412			11			1			M
1	P05164	PERM	_DGDRFWWENEGVFSM[Oxidation (M)]QQR_	3	768.336			15			1			M
1	P05388	RLA0	_NVASVC[Carbamidomethyl (C)]LQIGYPTVASVPHSIINGYKR_	3	981.855	6			1			C
1	P05388	RLA0	_NVASVC[Carbamidomethyl (C)]LQIGYPTVASVPHSIINGYKR_	4	736.643	6			1			C
1	P05388	RLA0	_NVASVC[Carbamidomethyl (C)]LQIGYPTVASVPHSIINGYK_	3	929.821	6			1			C
1	P05388	RLA0	_C[Carbamidomethyl (C)]FIVGADNVGSK_	2	633.811	1			1			C
1	P05413	FABPH	_LILTLTHGTAVC[Carbamidomethyl (C)]TR_	2	778.435	12			1			C
1	P05452	TETN	_C[Carbamidomethyl (C)]FLAFTQTK_	2	558.281	1			1			C
1	P05455	LA	_IC[Carbamidomethyl (C)]HQIEYYFGDFNLPR_	3	691.328	2			1			C
1	P05455	LA	_IC[Carbamidomethyl (C)]HQIEYYFGDFNLPR_	2	1036.49	2			1			C
1	P06493	CDK1	_SYLYQILQGIVFC[Carbamidomethyl (C)]HSR_	3	662.008	13			1			C
1	P06576	ATPB	_TVLIM[Oxidation (M)]ELINNVAK_	2	737.421			5			1			M
1	P06576	ATPB	_FLSQPFQVAEVFTGHM[Oxidation (M)]GK_	3	680.34			16			1			M
1	P06733	ENOA	_FGANAILGVSLAVC[Carbamidomethyl (C)]K_	2	760.419	14			1			C
1	P06733	ENOA	_FGANAILGVSLAVC[Carbamidomethyl (C)]K_	3	507.282	14			1			C
1	P06733	ENOA	_VVIGM[Oxidation (M)]DVAASEFFR_	2	778.893			5			1			M
1	P06733	ENOA	_[Acetyl (Protein N-term)]SILK[lactylation]IHAR_	2	526.317		4			1			K
1	P06733	ENOA	_SKFGANAILGVSLAVC[Carbamidomethyl (C)]K_	2	867.982	16			1			C
1	P06733	ENOA	_SKFGANAILGVSLAVC[Carbamidomethyl (C)]K_	3	578.991	16			1			C
1	P06733	ENOA	_YGK[lactylation]DATNVGDEGGFAPNILENK_	2	1191.07		3;22			0.94;0.06			K;K
1	P06733	ENOA	_SC[Carbamidomethyl (C)]NC[Carbamidomethyl (C)]LLLK_	2	504.254	2;4			1;1			C;C
1	P06737	PYGL	_QLLNC[Carbamidomethyl (C)]LHVITMYNR_	3	592.308	5			1			C
1	P06737	PYGL	_QLLNC[Carbamidomethyl (C)]LHVITMYNR_	2	887.958	5			1			C
1	P06737	PYGL	_RWLLLC[Carbamidomethyl (C)]NPGLAELIAEK_	3	666.04	6			1			C
1	P06737	PYGL	_RVYYLSLEFYM[Oxidation (M)]GR_	3	571.62			11			1			M
1	P06737	PYGL	_RVYYLSLEFYM[Oxidation (M)]GR_	2	856.927			11			1			M
1	P06737	PYGL	_RQLLNC[Carbamidomethyl (C)]LHVITMYNR_	3	644.342	6			1			C
1	P06744	G6PI	_LTPFMLGALVAM[Oxidation (M)]YEHK_	2	918.973			5;12			0;1			M;M
1	P06744	G6PI	_LTPFM[Oxidation (M)]LGALVAMYEHK_	3	612.984			5;12			1;0			M;M
1	P06744	G6PI	_LTPFMLGALVAM[Oxidation (M)]YEHK_	3	612.984			5;12			0;1			M;M
1	P06744	G6PI	_LTPFM[Oxidation (M)]LGALVAMYEHK_	2	918.973			5;12			0.99;0.01			M;M
1	P06744	G6PI	_ILLANFLAQTEALM[Oxidation (M)]R_	2	860.477			14			1			M
1	P06744	G6PI	_ILLANFLAQTEALM[Oxidation (M)]R_	3	573.987			14			1			M
1	P06858	LIPL	_TFMVIHGWTVTGM[Oxidation (M)]YESWVPK_	3	795.718			3;13			0;1			M;M
1	P06858	LIPL	_TFM[Oxidation (M)]VIHGWTVTGMYESWVPK_	3	795.718			3;13			1;0			M;M
1	P06858	LIPL	_TFMVIHGWTVTGM[Oxidation (M)]YESWVPK_	2	1193.07			3;13			0;1			M;M
1	P06858	LIPL	_TFM[Oxidation (M)]VIHGWTVTGMYESWVPK_	2	1193.07			3;13			0.98;0.02			M;M
1	P06858	LIPL	_TFM[Oxidation (M)]VIHGWTVTGM[Oxidation (M)]YESWVPK_	3	801.05			3;13			1;1			M;M
1	P07195	LDHB	_ITVVGVGQVGMAC[Carbamidomethyl (C)]AISILGK_	3	658.369	13			1			C
1	P07203	GPX1	_GLVVLGFPC[Carbamidomethyl (C)]NQFGHQENAKNEEILNSLK_	3	1052.54	9			1			C
1	P07203	GPX1	_GLVVLGFPC[Carbamidomethyl (C)]NQFGHQENAKNEEILNSLK_	4	789.654	9			1			C
1	P07205	PGK2	_NMLDKVNEMIIGGGM[Oxidation (M)]AYTFLK_	3	787.727			2;9;15			0;0;1			M;M;M
1	P07205	PGK2	_NMLDKVNEMIIGGGM[Oxidation (M)]AYTFLK_	2	1181.09			2;9;15			0;0;0.99			M;M;M
1	P07205	PGK2	_AC[Carbamidomethyl (C)]ANPAPGSVILLENLR_	2	897.98	2			1			C
1	P07205	PGK2	_AC[Carbamidomethyl (C)]ANPAPGSVILLENLR_	3	598.989	2			1			C
1	P07205	PGK2	_VNEM[Oxidation (M)]IIGGGMAYTFLK_	2	880.442			4;10			0.94;0.06			M;M
1	P07205	PGK2	_VNEMIIGGGM[Oxidation (M)]AYTFLK_	2	880.442			4;10			0.02;0.98			M;M
1	P07205	PGK2	_GC[Carbamidomethyl (C)]ITVIGGGDTATC[Carbamidomethyl (C)]C[Carbamidomethyl (C)]AK_	2	870.889	2;14;15			1;1;1			C;C;C
1	P07205	PGK2	_DVLFLKDC[Carbamidomethyl (C)]VGAEVEK_	2	861.443	8			1			C
1	P07205	PGK2	_DVLFLKDC[Carbamidomethyl (C)]VGAEVEK_	3	574.631	8			1			C
1	P07205	PGK2	_SLLGKDVLFLKDC[Carbamidomethyl (C)]VGAEVEK_	3	740.736	13			1			C
1	P07205	PGK2	_SLLGKDVLFLKDC[Carbamidomethyl (C)]VGAEVEK_	4	555.804	13			1			C
1	P07205	PGK2	_VADK[lactylation]IQLIK_	2	550.34		4;9			1;0			K;K
1	P07205	PGK2	_ATVASGISPGWMGLDC[Carbamidomethyl (C)]GPESNK[lactylation]NHAQVVAQAR_	3	1127.54	16	22		1	1		C	K
1	P07205	PGK2	_ATVASGISPGWMGLDC[Carbamidomethyl (C)]GPESNKNHAQVVAQAR_	3	1103.53	16			1			C
1	P07205	PGK2	_KLTLDK[lactylation]LDVR_	2	636.88		1;6			0;1			K;K
1	P07205	PGK2	_K[lactylation]LTLDKLDVR_	2	636.88		1;6			1;0			K;K
1	P07205	PGK2	_GTK[lactylation]ALMDEIVK_	2	638.844		3;11			1;0			K;K
1	P07205	PGK2	_K[lactylation]ELDYFAK_	2	543.279		1;8			1;0			K;K
1	P07205	PGK2	_DIMAK[lactylation]AQK_	2	488.76		5;8			0.97;0.03			K;K
1	P07205	PGK2	_K[lactylation]NQITNNQR_	2	594.31		1			1			K
1	P07237	PDIA1	_YLLVEFYAPWC[Carbamidomethyl (C)]GHC[Carbamidomethyl (C)]K_	3	648.304	11;14			1;1			C;C
1	P07237	PDIA1	_YLLVEFYAPWC[Carbamidomethyl (C)]GHC[Carbamidomethyl (C)]K_	2	971.953	11;14			1;1			C;C
1	P07288	KLK3	_AVC[Carbamidomethyl (C)]GGVLVHPQWVLTAAHC[Carbamidomethyl (C)]IR_	3	782.077	3;19			1;1			C;C
1	P07288	KLK3	_AVC[Carbamidomethyl (C)]GGVLVHPQWVLTAAHC[Carbamidomethyl (C)]IR_	4	586.81	3;19			1;1			C;C
1	P07288	KLK3	_AVC[Carbamidomethyl (C)]GGVLVHPQWVLTAAHC[Carbamidomethyl (C)]IR_	2	1172.61	3;19			1;1			C;C
1	P07288	KLK3	_KLQC[Carbamidomethyl (C)]VDLHVISNDVC[Carbamidomethyl (C)]AQVHPQK_	3	863.441	4;15			1;1			C;C
1	P07288	KLK3	_KLQC[Carbamidomethyl (C)]VDLHVISNDVC[Carbamidomethyl (C)]AQVHPQK_	4	647.832	4;15			1;1			C;C
1	P07288	KLK3	_KLQC[Carbamidomethyl (C)]VDLHVISNDVC[Carbamidomethyl (C)]AQVHPQK_	5	518.467	4;15			1;1			C;C
1	P07288	KLK3	_VMDLPTQEPALGTTC[Carbamidomethyl (C)]YASGWGSIEPEEFLTPK_	3	1175.56	15			1			C
1	P07288	KLK3	_FMLC[Carbamidomethyl (C)]AGR_	2	427.704	4			1			C
1	P07288	KLK3	_KLQC[Carbamidomethyl (C)]VDLHVISNDVC[Carbamidomethyl (C)]AQVHPQKVTK_	4	729.885	4;15			1;1			C;C
1	P07288	KLK3	_KLQC[Carbamidomethyl (C)]VDLHVISNDVC[Carbamidomethyl (C)]AQVHPQKVTK_	3	972.844	4;15			1;1			C;C
1	P07288	KLK3	_LQC[Carbamidomethyl (C)]VDLHVISNDVC[Carbamidomethyl (C)]AQVHPQK_	3	820.742	3;14			1;1			C;C
1	P07288	KLK3	_LQC[Carbamidomethyl (C)]VDLHVISNDVC[Carbamidomethyl (C)]AQVHPQK_	4	615.809	3;14			1;1			C;C
1	P07288	KLK3	_LQC[Carbamidomethyl (C)]VDLHVISNDVC[Carbamidomethyl (C)]AQVHPQKVTK_	3	930.146	3;14			1;1			C;C
1	P07288	KLK3	_GRAVC[Carbamidomethyl (C)]GGVLVHPQWVLTAAHC[Carbamidomethyl (C)]IR_	4	640.09	5;21			1;1			C;C
1	P07288	KLK3	_IVGGWEC[Carbamidomethyl (C)]EK_	2	539.255	7			1			C
1	P07315	CRGC	_SLHVLEGC[Carbamidomethyl (C)]WVLYELPNYR_	3	750.045	8			1			C
1	P07339	CATD	_LLDIAC[Carbamidomethyl (C)]WIHHK_	2	703.374	6			1			C
1	P07339	CATD	_LLDIAC[Carbamidomethyl (C)]WIHHK_	3	469.252	6			1			C
1	P07355	ANXA2	_GLGTDEDSLIEIIC[Carbamidomethyl (C)]SR_	2	889.435	14			1			C
1	P07355	ANXA2	_GLGTDEDSLIEIIC[Carbamidomethyl (C)]SR_	3	593.293	14			1			C
1	P07384	CAN1	_ESGC[Carbamidomethyl (C)]SFVLALMQK_	2	735.36	4			1			C
1	P07384	CAN1	_IRLDETDDPDDYGDRESGC[Carbamidomethyl (C)]SFVLALMQK_	4	812.124	19			1			C
1	P07437	TBB5	_M[Oxidation (M)]AVTFIGNSTAIQELFKR_	3	681.363			1			1			M
1	P07602	SAP	_SDVYC[Carbamidomethyl (C)]EVC[Carbamidomethyl (C)]EFLVK_	2	824.373	5;8			1;1			C;C
1	P07737	PROF1	_TLVLLM[Oxidation (M)]GK_	2	445.773			6			1			M
1	P07737	PROF1	_TLVLLM[Oxidation (M)]GK_	1	890.538			6			1			M
1	P07741	APT	_VVVVDDLLATGGTMNAAC[Carbamidomethyl (C)]ELLGR_	3	792.075	18			1			C
1	P07814	SYEP	_EAPC[Carbamidomethyl (C)]VLIYIPDGHTK_	2	856.937	4			1			C
1	P07814	SYEP	_EAPC[Carbamidomethyl (C)]VLIYIPDGHTK_	3	571.627	4			1			C
1	P07814	SYEP	_VTWLAETTHALPIPVIC[Carbamidomethyl (C)]VTYEHLITKPVLGKDEDFK_	5	827.646	17			1			C
1	P07814	SYEP	_INEAVEC[Carbamidomethyl (C)]LLSLK_	2	694.876	7			1			C
1	P07864	LDHC	_LGVHPTSC[Carbamidomethyl (C)]HGWIIGEHGDSSVPLWSGVNVAGVALK_	4	909.965	8			1			C
1	P07864	LDHC	_LGVHPTSC[Carbamidomethyl (C)]HGWIIGEHGDSSVPLWSGVNVAGVALK_	3	1212.95	8			1			C
1	P07864	LDHC	_LGVHPTSC[Carbamidomethyl (C)]HGWIIGEHGDSSVPLWSGVNVAGVALK_	5	728.173	8			1			C
1	P07864	LDHC	_GLYGIKEELFLSIPC[Carbamidomethyl (C)]VLGR_	3	722.066	15			1			C
1	P07864	LDHC	_GLYGIKEELFLSIPC[Carbamidomethyl (C)]VLGR_	2	1082.6	15			1			C
1	P07864	LDHC	_GEM[Oxidation (M)]MDLQHGSLFFSTSK_	2	965.937			3;4			0.98;0.02			M;M
1	P07864	LDHC	_GEMM[Oxidation (M)]DLQHGSLFFSTSK_	2	965.937			3;4			0.1;0.9			M;M
1	P07864	LDHC	_GEM[Oxidation (M)]MDLQHGSLFFSTSK_	3	644.294			3;4			0.8;0.2			M;M
1	P07864	LDHC	_EELFLSIPC[Carbamidomethyl (C)]VLGR_	2	766.911	9			1			C
1	P07864	LDHC	_SIIPAIVHYSPDC[Carbamidomethyl (C)]K_	2	800.414	13			1			C
1	P07864	LDHC	_ITSGK[lactylation]DYSVSANSR_	2	778.881		5			1			K
1	P07900	HS90A	_LVTSPC[Carbamidomethyl (C)]C[Carbamidomethyl (C)]IVTSTYGWTANMER_	2	1223.56	6;7			1;1			C;C
1	P07900	HS90A	_LVTSPC[Carbamidomethyl (C)]C[Carbamidomethyl (C)]IVTSTYGWTANMER_	3	816.045	6;7			1;1			C;C
1	P07900	HS90A	_LVTSPC[Carbamidomethyl (C)]C[Carbamidomethyl (C)]IVTSTYGWTANM[Oxidation (M)]ER_	2	1231.56	6;7		19	1;1		1	C;C		M
1	P07900	HS90A	_LVTSPC[Carbamidomethyl (C)]C[Carbamidomethyl (C)]IVTSTYGWTANM[Oxidation (M)]ER_	3	821.376	6;7		19	1;1		1	C;C		M
1	P07900	HS90A	_HGLEVIYMIEPIDEYC[Carbamidomethyl (C)]VQQLK_	3	859.762	16			1			C
1	P07900	HS90A	_HGLEVIYMIEPIDEYC[Carbamidomethyl (C)]VQQLK_	4	645.074	16			1			C
1	P07900	HS90A	_HGLEVIYM[Oxidation (M)]IEPIDEYC[Carbamidomethyl (C)]VQQLK_	3	865.094	16		8	1		1	C		M
1	P07900	HS90A	_KHGLEVIYMIEPIDEYC[Carbamidomethyl (C)]VQQLK_	3	902.461	17			1			C
1	P07900	HS90A	_KHGLEVIYMIEPIDEYC[Carbamidomethyl (C)]VQQLK_	4	677.097	17			1			C
1	P07900	HS90A	_KHGLEVIYM[Oxidation (M)]IEPIDEYC[Carbamidomethyl (C)]VQQLK_	3	907.792	17		9	1		1	C		M
1	P07900	HS90A	_RVFIMDNC[Carbamidomethyl (C)]EELIPEYLNFIR_	3	857.763	8			1			C
1	P07900	HS90A	_HGLEVIYMIEPIDEYC[Carbamidomethyl (C)]VQQLKEFEGK_	4	792.641	16			1			C
1	P07900	HS90A	_YYTSASGDEMVSLKDYC[Carbamidomethyl (C)]TR_	2	1123.49	17			1			C
1	P07900	HS90A	_YYTSASGDEMVSLKDYC[Carbamidomethyl (C)]TR_	3	749.33	17			1			C
1	P07900	HS90A	_C[Carbamidomethyl (C)]LELFTELAEDKENYKK_	3	710.686	1			1			C
1	P07900	HS90A	_C[Carbamidomethyl (C)]LELFTELAEDKENYKK_	4	533.266	1			1			C
1	P07900	HS90A	_C[Carbamidomethyl (C)]LELFTELAEDKENYKK_	2	1065.52	1			1			C
1	P07900	HS90A	_EFEGK[lactylation]TLVSVTK_	2	705.38		5;12			1;0			K;K
1	P07900	HS90A	_EK[lactylation]YIDQEELNK_	2	740.862		2;11			0.93;0.07			K;K
1	P07900	HS90A	_C[Carbamidomethyl (C)]LELFTELAEDKENYK_	3	667.987	1			1			C
1	P07900	HS90A	_K[lactylation]HLEINPDHSIIETLR_	3	663.025		1			1			K
1	P07900	HS90A	_KVEK[lactylation]VVVSNR_	2	615.364		1;4			0.23;0.77			K;K
1	P07900	HS90A	_NNIK[lactylation]LYVR_	2	546.314		4			1			K
1	P07900	HS90A	_IKEK[lactylation]YIDQEELNK_	2	861.451		2;4;13			0.02;0.95;0.02			K;K;K
1	P07919	QCR6	_SHTEEDC[Carbamidomethyl (C)]TEELFDFLHAR_	3	745.992	7			1			C
1	P07919	QCR6	_SHTEEDC[Carbamidomethyl (C)]TEELFDFLHAR_	4	559.746	7			1			C
1	P07954	FUMH	_SQSSNDTFPTAM[Oxidation (M)]HIAAAIEVHEVLLPGLQK_	4	805.913			12			1			M
1	P07954	FUMH	_VNPTQC[Carbamidomethyl (C)]EAMTMVAAQVMGNHVAVTVGGSNGHFELNVFKPMMIK_	4	1162.06	6			1			C
1	P07954	FUMH	_VNPTQC[Carbamidomethyl (C)]EAMTMVAAQVMGNHVAVTVGGSNGHFELNVFKPMMIK_	5	929.852	6			1			C
1	P07988	PSPB	_FLEQEC[Carbamidomethyl (C)]NVLPLK[lactylation]_	3	521.269	6	12		1	1		C	K
1	P07996	TSP1	_FYVVM[Oxidation (M)]WK_	2	494.752			5			1			M
1	P08118	MSMB	_KTC[Carbamidomethyl (C)]SVSEWII_	2	611.81	3			1			C
1	P08118	MSMB	_GNKHPINSEWQTDNC[Carbamidomethyl (C)]ETC[Carbamidomethyl (C)]TC[Carbamidomethyl (C)]YETEISC[Carbamidomethyl (C)]C[Carbamidomethyl (C)]TLVSTPVGYDKDNC[Carbamidomethyl (C)]QR_	5	1066.25	15;18;20;27;28;42			1;1;1;1;1;1			C;C;C;C;C;C
1	P08118	MSMB	_TC[Carbamidomethyl (C)]SVSEWII_	2	547.763	2			1			C
1	P08133	ANXA6	_M[Oxidation (M)]LVVLLQGTR_	2	573.339			1			1			M
1	P08133	ANXA6	_FMTILC[Carbamidomethyl (C)]TR_	2	521.265	6			1			C
1	P08133	ANXA6	_C[Carbamidomethyl (C)]LIEILASR_	2	537.802	1			1			C
1	P08133	ANXA6	_LIVGLMRPPAYC[Carbamidomethyl (C)]DAK_	2	852.452	12			1			C
1	P08133	ANXA6	_SMK[lactylation]GAGTDEK_	2	548.253		3;10			0.99;0.01			K;K
1	P08134	RHOC	_TC[Carbamidomethyl (C)]LLIVFSK_	2	540.81	2			1			C
1	P08134	RHOC	_TC[Carbamidomethyl (C)]LLIVFSK_	1	1080.61	2			1			C
1	P08134	RHOC	_HFC[Carbamidomethyl (C)]PNVPIILVGNKK_	3	579.327	3			1			C
1	P08134	RHOC	_HFC[Carbamidomethyl (C)]PNVPIILVGNKK_	2	868.487	3			1			C
1	P08134	RHOC	_ISAFGYLEC[Carbamidomethyl (C)]SAK_	2	673.326	9			1			C
1	P08174	DAF	_GFTMIGEHSIYC[Carbamidomethyl (C)]TVNNDEGEWSGPPPEC[Carbamidomethyl (C)]R_	3	1113.81	12;28			1;1			C;C
1	P08174	DAF	_GFTMIGEHSIYC[Carbamidomethyl (C)]TVNNDEGEWSGPPPEC[Carbamidomethyl (C)]R_	4	835.609	12;28			1;1			C;C
1	P08174	DAF	_QPYITQNYFPVGTVVEYEC[Carbamidomethyl (C)]RPGYR_	3	979.473	19			1			C
1	P08174	DAF	_LNSASLKQPYITQNYFPVGTVVEYEC[Carbamidomethyl (C)]RPGYR_	4	913.208	26			1			C
1	P08174	DAF	_WSTAVEFC[Carbamidomethyl (C)]K_	2	564.263	8			1			C
1	P08237	PFKAM	_NFATK[lactylation]MGAK_	2	520.266		5;9			0.93;0.07			K;K
1	P08238	HS90B	_LVSSPC[Carbamidomethyl (C)]C[Carbamidomethyl (C)]IVTSTYGWTANMER_	2	1216.56	6;7			1;1			C;C
1	P08238	HS90B	_LVSSPC[Carbamidomethyl (C)]C[Carbamidomethyl (C)]IVTSTYGWTANMER_	3	811.373	6;7			1;1			C;C
1	P08238	HS90B	_LVSSPC[Carbamidomethyl (C)]C[Carbamidomethyl (C)]IVTSTYGWTANM[Oxidation (M)]ER_	2	1224.55	6;7		19	1;1		1	C;C		M
1	P08238	HS90B	_LVSSPC[Carbamidomethyl (C)]C[Carbamidomethyl (C)]IVTSTYGWTANM[Oxidation (M)]ER_	3	816.705	6;7		19	1;1		1	C;C		M
1	P08238	HS90B	_GFEVVYMTEPIDEYC[Carbamidomethyl (C)]VQQLK_	2	1224.58	15			1			C
1	P08238	HS90B	_GFEVVYMTEPIDEYC[Carbamidomethyl (C)]VQQLK_	3	816.72	15			1			C
1	P08238	HS90B	_GFEVVYM[Oxidation (M)]TEPIDEYC[Carbamidomethyl (C)]VQQLK_	2	1232.57	15		7	1		1	C		M
1	P08238	HS90B	_TLTLVDTGIGM[Oxidation (M)]TK_	2	683.368			11			1			M
1	P08238	HS90B	_RVFIMDSC[Carbamidomethyl (C)]DELIPEYLNFIR_	3	844.087	8			1			C
1	P08238	HS90B	_KRGFEVVYMTEPIDEYC[Carbamidomethyl (C)]VQQLK_	3	911.452	17			1			C
1	P08238	HS90B	_RGFEVVYMTEPIDEYC[Carbamidomethyl (C)]VQQLK_	3	868.754	16			1			C
1	P08238	HS90B	_C[Carbamidomethyl (C)]LELFSELAEDKENYKK_	3	706.014	1			1			C
1	P08246	ELNE	_ARPHAWPFM[Oxidation (M)]VSLQLR_	3	608.995			9			1			M
1	P08246	ELNE	_ARPHAWPFM[Oxidation (M)]VSLQLR_	4	456.998			9			1			M
1	P08246	ELNE	_LGNGVQC[Carbamidomethyl (C)]LAMGWGLLGR_	2	901.464	7			1			C
1	P08246	ELNE	_LGNGVQC[Carbamidomethyl (C)]LAMGWGLLGR_	3	601.312	7			1			C
1	P08246	ELNE	_LGNGVQC[Carbamidomethyl (C)]LAM[Oxidation (M)]GWGLLGR_	2	909.461	7		10	1		1	C		M
1	P08246	ELNE	_GGHFC[Carbamidomethyl (C)]GATLIAPNFVMSAAHC[Carbamidomethyl (C)]VANVNVR_	3	990.814	5;21			1;1			C;C
1	P08246	ELNE	_GGHFC[Carbamidomethyl (C)]GATLIAPNFVMSAAHC[Carbamidomethyl (C)]VANVNVR_	4	743.363	5;21			1;1			C;C
1	P08246	ELNE	_RLGNGVQC[Carbamidomethyl (C)]LAMGWGLLGR_	3	653.345	8			1			C
1	P08246	ELNE	_RLGNGVQC[Carbamidomethyl (C)]LAM[Oxidation (M)]GWGLLGR_	3	658.677	8		11	1		1	C		M
1	P08246	ELNE	_QAGVC[Carbamidomethyl (C)]FGDSGSPLVC[Carbamidomethyl (C)]NGLIHGIASFVR_	3	940.13	5;15			1;1			C;C
1	P08253	MMP2	_SDGFLWC[Carbamidomethyl (C)]STTYNFEK_	2	927.904	7			1			C
1	P08253	MMP2	_SDGFLWC[Carbamidomethyl (C)]STTYNFEKDGK_	3	718.986	7			1			C
1	P08473	NEP	_QLFFLNFAQVWC[Carbamidomethyl (C)]GTYRPEYAVNSIK_	3	1017.84	12			1			C
1	P08559	ODPA	_SGK[lactylation]GPILMELQTYR_	2	832.937		3			1			K
1	P08559	ODPA	_VDGMDILC[Carbamidomethyl (C)]VR_	2	589.289	8			1			C
1	P08574	CY1	_MLMM[Oxidation (M)]MALLVPLVYTIKR_	3	680.381			1;3;4;5			0;0;1;0			M;M;M;M
1	P08574	CY1	_HGGEDYVFSLLTGYC[Carbamidomethyl (C)]EPPTGVSLR_	3	885.423	15			1			C
1	P08574	CY1	_ARHGGEDYVFSLLTGYC[Carbamidomethyl (C)]EPPTGVSLR_	4	721.104	17			1			C
1	P08574	CY1	_HLVGVC[Carbamidomethyl (C)]YTEDEAK_	2	760.856	6			1			C
1	P08758	ANXA5	_M[Oxidation (M)]LVVLLQANR_	2	586.845			1			1			M
1	P08758	ANXA5	_ALLLLC[Carbamidomethyl (C)]GEDD_	1	1118.54	6			1			C
1	P08758	ANXA5	_ALLLLC[Carbamidomethyl (C)]GEDD_	2	559.774	6			1			C
1	P08865	RSSA	_GAHSVGLMWWM[Oxidation (M)]LAR_	2	815.903			8;11			0.04;0.96			M;M
1	P08865	RSSA	_GAHSVGLMWWM[Oxidation (M)]LAR_	3	544.271			8;11			0;1			M;M
1	P08865	RSSA	_GAHSVGLM[Oxidation (M)]WWM[Oxidation (M)]LAR_	3	549.603			8;11			1;1			M;M
1	P08910	ABHD2	_LVVEYANAIC[Carbamidomethyl (C)]QWER_	2	875.933	10			1			C
1	P09211	GSTP1	_MLLADQGQSWK[lactylation]EEVVTVETWQEGSLK_	3	1021.84		11;26			1;0			K;K
1	P09211	GSTP1	_M[Oxidation (M)]LLADQGQSWKEEVVTVETWQEGSLK_	3	1003.16			1			1			M
1	P09211	GSTP1	_C[Carbamidomethyl (C)]KYISLIYTNYEAGKDDYVK_	3	815.067	1			1			C
1	P09417	DHPR	_VDAILC[Carbamidomethyl (C)]VAGGWAGGNAK_	2	829.92	6			1			C
1	P09429	HMGB1	_RPPSAFFLFC[Carbamidomethyl (C)]SEYRPK_	3	668.005	10			1			C
1	P09429	HMGB1	_RPPSAFFLFC[Carbamidomethyl (C)]SEYRPK_	4	501.256	10			1			C
1	P09429	HMGB1	_RPPSAFFLFC[Carbamidomethyl (C)]SEYRPK_	2	1001.5	10			1			C
1	P09429	HMGB1	_MSSYAFFVQTC[Carbamidomethyl (C)]R_	2	748.837	11			1			C
1	P09429	HMGB1	_M[Oxidation (M)]SSYAFFVQTC[Carbamidomethyl (C)]R_	2	756.834	11		1	1		1	C		M
1	P09429	HMGB1	_MSSYAFFVQTC[Carbamidomethyl (C)]REEHKK_	3	716.672	11			1			C
1	P09429	HMGB1	_MSSYAFFVQTC[Carbamidomethyl (C)]REEHK_	3	673.973	11			1			C
1	P09488	GSTM1	_PM[Oxidation (M)]ILGYWDIR_	2	640.329			2			1			M
1	P09488	GSTM1	_ITQSNAILC[Carbamidomethyl (C)]YIAR_	2	761.906	9			1			C
1	P09488	GSTM1	_ITQSNAILC[Carbamidomethyl (C)]YIAR_	3	508.273	9			1			C
1	P09525	ANXA4	_FLTVLC[Carbamidomethyl (C)]SR_	2	498.271	6			1			C
1	P09525	ANXA4	_GAGTDEGC[Carbamidomethyl (C)]LIEILASR_	2	831.412	8			1			C
1	P09622	DLDH	_VLGAHILGPGAGEMVNEAALALEYGASC[Carbamidomethyl (C)]EDIAR_	3	1118.89	28			1			C
1	P09622	DLDH	_M[Oxidation (M)]VVIGAGVIGVELGSVWQR_	3	662.7			1			1			M
1	P09622	DLDH	_AEVITC[Carbamidomethyl (C)]DVLLVC[Carbamidomethyl (C)]IGR_	2	859.452	6;12			1;1			C;C
1	P09622	DLDH	_AEVITC[Carbamidomethyl (C)]DVLLVC[Carbamidomethyl (C)]IGR_	3	573.304	6;12			1;1			C;C
1	P09622	DLDH	_TVC[Carbamidomethyl (C)]IEKNETLGGTC[Carbamidomethyl (C)]LNVGC[Carbamidomethyl (C)]IPSK_	3	850.75	3;14;19			1;1;1			C;C;C
1	P09622	DLDH	_NETLGGTC[Carbamidomethyl (C)]LNVGC[Carbamidomethyl (C)]IPSK_	2	910.438	8;13			1;1			C;C
1	P09669	COX6C	_NHM[Oxidation (M)]AVAFVLSLGVAALYK_	3	640.685			3			1			M
1	P09669	COX6C	_LRNHM[Oxidation (M)]AVAFVLSLGVAALYK_	4	548.062			5			1			M
1	P09874	PARP1	_MAIMVQSPMFDGKVPHWYHFSC[Carbamidomethyl (C)]FWK_	4	783.115	22			1			C
1	P09972	ALDOC	_C[Carbamidomethyl (C)]PLPRPWALTFSYGR_	3	607.647	1			1			C
1	P09972	ALDOC	_C[Carbamidomethyl (C)]IGGVIFFHETLYQKDDNGVPFVR_	3	937.802	1			1			C
1	P0C0L5	CO4B	_VHYTVC[Carbamidomethyl (C)]IWR_	2	617.313	6			1			C
1	P0C0L5	CO4B	_VHYTVC[Carbamidomethyl (C)]IWR_	3	411.878	6			1			C
1	P0C0S8	H2A1	_K[lactylation]GNYAER_	2	455.225		1			1			K
1	P0C7M6	IQCF3	_AWMIQC[Carbamidomethyl (C)]WWR_	2	668.808	6			1			C
1	P0C7M6	IQCF3	_AWM[Oxidation (M)]IQC[Carbamidomethyl (C)]WWR_	2	676.805	6		3	1		1	C		M
1	P0C7P4	UCRIL	_VKKPEWVILIGVC[Carbamidomethyl (C)]THLGC[Carbamidomethyl (C)]VPIANAGDFGGYYC[Carbamidomethyl (C)]PC[Carbamidomethyl (C)]HGSHYDASGR_	5	984.468	13;18;32;34			1;1;1;1			C;C;C;C
1	P0C7P4	UCRIL	_VKKPEWVILIGVC[Carbamidomethyl (C)]THLGC[Carbamidomethyl (C)]VPIANAGDFGGYYC[Carbamidomethyl (C)]PC[Carbamidomethyl (C)]HGSHYDASGR_	6	820.558	13;18;32;34			1;1;1;1			C;C;C;C
1	P0C7P4	UCRIL	_VKKPEWVILIGVC[Carbamidomethyl (C)]THLGC[Carbamidomethyl (C)]VPIANAGDFGGYYC[Carbamidomethyl (C)]PC[Carbamidomethyl (C)]HGSHYDASGR_	4	1230.33	13;18;32;34			1;1;1;1			C;C;C;C
1	P0C7P4	UCRIL	_KPEWVILIGVC[Carbamidomethyl (C)]THLGC[Carbamidomethyl (C)]VPIANAGDFGGYYC[Carbamidomethyl (C)]PC[Carbamidomethyl (C)]HGSHYDASGR_	5	939.035	11;16;30;32			1;1;1;1			C;C;C;C
1	P0C7P4	UCRIL	_KPEWVILIGVC[Carbamidomethyl (C)]THLGC[Carbamidomethyl (C)]VPIANAGDFGGYYC[Carbamidomethyl (C)]PC[Carbamidomethyl (C)]HGSHYDASGR_	4	1173.54	11;16;30;32			1;1;1;1			C;C;C;C
1	P0C7P4	UCRIL	_KPEWVILIGVC[Carbamidomethyl (C)]THLGC[Carbamidomethyl (C)]VPIANAGDFGGYYC[Carbamidomethyl (C)]PC[Carbamidomethyl (C)]HGSHYDASGR_	6	782.697	11;16;30;32			1;1;1;1			C;C;C;C
1	P0C8F1	PATE4	_ENELC[Carbamidomethyl (C)]STTAYFR_	2	745.833	5			1			C
1	P0C8F1	PATE4	_ENELC[Carbamidomethyl (C)]STTAYFRGDK_	2	895.904	5			1			C
1	P0DKB6	MPC1L	_M[Oxidation (M)]TTALILYSAIFMR_	2	823.936			1;13			1;0			M;M
1	P0DKB6	MPC1L	_MTTALILYSAIFM[Oxidation (M)]R_	2	823.936			1;13			0;1			M;M
1	P0DKB6	MPC1L	_M[Oxidation (M)]TTALILYSAIFMR_	3	549.626			1;13			0.93;0.07			M;M
1	P0DKB6	MPC1L	_MTTALILYSAIFM[Oxidation (M)]R_	3	549.626			1;13			0;1			M;M
1	P0DKB6	MPC1L	_NLLLMAC[Carbamidomethyl (C)]HC[Carbamidomethyl (C)]TNVMAQSVQASR_	3	802.05	7;9			1;1			C;C
1	P0DKB6	MPC1L	_NLLLMAC[Carbamidomethyl (C)]HC[Carbamidomethyl (C)]TNVMAQSVQASR_	2	1202.57	7;9			1;1			C;C
1	P0DKV0	S31C1	_TWC[Carbamidomethyl (C)]IFNSSVQQDHLSR_	2	989.465	3			1			C
1	P0DMV8	HS71A	_AFYPEEISSM[Oxidation (M)]VLTK_	2	815.905			10			1			M
1	P0DMV8	HS71A	_ARFEELC[Carbamidomethyl (C)]SDLFR_	2	771.872	7			1			C
1	P0DMV8	HS71A	_ARFEELC[Carbamidomethyl (C)]SDLFR_	3	514.917	7			1			C
1	P0DMV8	HS71A	_AAAIGIDLGTTYSC[Carbamidomethyl (C)]VGVFQHGK_	3	755.716	14			1			C
1	P0DMV8	HS71A	_AAAIGIDLGTTYSC[Carbamidomethyl (C)]VGVFQHGK_	2	1133.07	14			1			C
1	P0DMV8	HS71A	_C[Carbamidomethyl (C)]QEVISWLDANTLAEKDEFEHK_	3	888.087	1			1			C
1	P0DMV8	HS71A	_C[Carbamidomethyl (C)]QEVISWLDANTLAEKDEFEHK_	4	666.317	1			1			C
1	P0DMV8	HS71A	_FEELC[Carbamidomethyl (C)]SDLFR_	2	658.303	5			1			C
1	P0DMV8	HS71A	_AAAIGIDLGTTYSC[Carbamidomethyl (C)]VGVFQHGKVEIIANDQGNR_	4	869.441	14			1			C
1	P0DPH7	TBA3C	_AVC[Carbamidomethyl (C)]MLSNTTAIAEAWAR_	2	932.956	3			1			C
1	P0DPH7	TBA3C	_AVC[Carbamidomethyl (C)]MLSNTTAIAEAWAR_	3	622.306	3			1			C
1	P0DPH7	TBA3C	_AVC[Carbamidomethyl (C)]M[Oxidation (M)]LSNTTAIAEAWAR_	2	940.953	3		4	1		1	C		M
1	P0DPH7	TBA3C	_AVC[Carbamidomethyl (C)]M[Oxidation (M)]LSNTTAIAEAWAR_	3	627.638	3		4	1		1	C		M
1	P0DPH7	TBA3C	_TIQFVDWC[Carbamidomethyl (C)]PTGFK_	2	799.887	8			1			C
1	P0DPH7	TBA3C	_TIQFVDWC[Carbamidomethyl (C)]PTGFK_	3	533.594	8			1			C
1	P0DPH7	TBA3C	_AYHEQLSVAEITNAC[Carbamidomethyl (C)]FEPANQMVK_	3	917.435	15			1			C
1	P0DPH7	TBA3C	_AYHEQLSVAEITNAC[Carbamidomethyl (C)]FEPANQM[Oxidation (M)]VK_	3	922.767	15		22	1		1	C		M
1	P0DPH7	TBA3C	_AFVHWYVGEGM[Oxidation (M)]EEGEFSEAR_	3	782.676			11			1			M
1	P0DPH7	TBA3C	_AFVHWYVGEGM[Oxidation (M)]EEGEFSEAR_	2	1173.51			11			1			M
1	P0DPH7	TBA3C	_KLADLC[Carbamidomethyl (C)]TGLQGFLIFHSFGGGTGSGFASLLM[Oxidation (M)]ER_	4	876.692	6		31	1		1	C		M
1	P0DPH7	TBA3C	_KLADLC[Carbamidomethyl (C)]TGLQGFLIFHSFGGGTGSGFASLLM[Oxidation (M)]ER_	3	1168.59	6		31	1		1	C		M
1	P0DPH7	TBA3C	_K[lactylation]LADLC[Carbamidomethyl (C)]TGLQGFLIFHSFGGGTGSGFASLLMER_	4	890.698	6	1		1	1		C	K
1	P0DPH7	TBA3C	_KLADLC[Carbamidomethyl (C)]TGLQGFLIFHSFGGGTGSGFASLLMER_	4	872.693	6			1			C
1	P0DPH7	TBA3C	_SKLEFAIYPAPQVSTAVVEPYNSILTTHTTLEHSDC[Carbamidomethyl (C)]AFMVDNEAIYDIC[Carbamidomethyl (C)]RR_	5	1175.37	36;49			1;1			C;C
1	P0DPH7	TBA3C	_SKLEFAIYPAPQVSTAVVEPYNSILTTHTTLEHSDC[Carbamidomethyl (C)]AFMVDNEAIYDIC[Carbamidomethyl (C)]RR_	6	979.644	36;49			1;1			C;C
1	P0DPH7	TBA3C	_SKLEFAIYPAPQVSTAVVEPYNSILTTHTTLEHSDC[Carbamidomethyl (C)]AFM[Oxidation (M)]VDNEAIYDIC[Carbamidomethyl (C)]RR_	5	1178.57	36;49		39	1;1		1	C;C		M
1	P0DPH7	TBA3C	_RTIQFVDWC[Carbamidomethyl (C)]PTGFK_	2	877.938	9			1			C
1	P0DPH7	TBA3C	_RTIQFVDWC[Carbamidomethyl (C)]PTGFK_	3	585.628	9			1			C
1	P0DPH7	TBA3C	_MREC[Carbamidomethyl (C)]ISIHVGQAGVQIGNAC[Carbamidomethyl (C)]WELYC[Carbamidomethyl (C)]LEHGIQPDGQMPSDK_	4	1146.78	4;20;25			1;1;1			C;C;C
1	P0DPH7	TBA3C	_MREC[Carbamidomethyl (C)]ISIHVGQAGVQIGNAC[Carbamidomethyl (C)]WELYC[Carbamidomethyl (C)]LEHGIQPDGQMPSDK_	5	917.626	4;20;25			1;1;1			C;C;C
1	P0DPH7	TBA3C	_M[Oxidation (M)]REC[Carbamidomethyl (C)]ISIHVGQAGVQIGNAC[Carbamidomethyl (C)]WELYC[Carbamidomethyl (C)]LEHGIQPDGQMPSDK_	4	1150.78	4;20;25		1;36	1;1;1		0.93;0.07	C;C;C		M;M
1	P0DPH7	TBA3C	_MREC[Carbamidomethyl (C)]ISIHVGQAGVQIGNAC[Carbamidomethyl (C)]WELYC[Carbamidomethyl (C)]LEHGIQPDGQM[Oxidation (M)]PSDK_	5	920.825	4;20;25		1;36	1;1;1		0;1	C;C;C		M;M
1	P0DPH7	TBA3C	_M[Oxidation (M)]REC[Carbamidomethyl (C)]ISIHVGQAGVQIGNAC[Carbamidomethyl (C)]WELYC[Carbamidomethyl (C)]LEHGIQPDGQMPSDK_	5	920.825	4;20;25		1;36	1;1;1		1;0	C;C;C		M;M
1	P0DPH7	TBA3C	_AFVHWYVGEGM[Oxidation (M)]EEGEFSEAREDLAALEK_	3	1072.49			11			1			M
1	P0DPH7	TBA3C	_AFVHWYVGEGM[Oxidation (M)]EEGEFSEAREDLAALEK_	4	804.621			11			1			M
1	P0DPH7	TBA3C	_EC[Carbamidomethyl (C)]ISIHVGQAGVQIGNAC[Carbamidomethyl (C)]WELYC[Carbamidomethyl (C)]LEHGIQPDGQMPSDK_	4	1074.99	2;18;23			1;1;1			C;C;C
1	P0DPH7	TBA3C	_RAFVHWYVGEGM[Oxidation (M)]EEGEFSEAR_	3	834.71			12			1			M
1	P0DPH7	TBA3C	_YMAC[Carbamidomethyl (C)]C[Carbamidomethyl (C)]MLYR_	2	634.258	4;5			1;1			C;C
1	P0DPH7	TBA3C	_YM[Oxidation (M)]AC[Carbamidomethyl (C)]C[Carbamidomethyl (C)]MLYR_	2	642.256	4;5		2;6	1;1		0.8;0.2	C;C		M;M
1	P0DPH7	TBA3C	_LDHKFDLMYAK[lactylation]R_	2	804.914		4;11			0.02;0.98			K;K
1	P0DPH7	TBA3C	_DVNAAIATIK[lactylation]TKR_	2	736.925		10;12			1;0			K;K
1	P0DPH7	TBA3C	_QLFHPEQLITGK[lactylation]EDAANNYAR_	3	829.747		12			1			K
1	P0DPH7	TBA3C	_QLFHPEQLITGK[lactylation]EDAANNYAR_	2	1244.12		12			1			K
1	P0DPH7	TBA3C	_VGINYQPPTVVPGGDLAK[lactylation]VQR_	2	1140.62		18			1			K
1	P0DPH7	TBA3C	_LDHK[lactylation]FDLMYAK_	2	726.863		4;11			1;0			K;K
1	P0DPH7	TBA3C	_LDHKFDLM[Oxidation (M)]YAK_	2	698.85			8			1			M
1	P0DPH7	TBA3C	_FDLMYAK[lactylation]R_	2	558.281		7			1			K
1	P0DPH7	TBA3C	_LEFAIYPAPQVSTAVVEPYNSILTTHTTLEHSDC[Carbamidomethyl (C)]AFMVDNEAIYDIC[Carbamidomethyl (C)]RR_	5	1132.35	34;47			1;1			C;C
1	P0DPH7	TBA3C	_SKLEFAIYPAPQVSTAVVEPYNSILTTHTTLEHSDC[Carbamidomethyl (C)]AFMVDNEAIYDIC[Carbamidomethyl (C)]R_	5	1144.15	36;49			1;1			C;C
1	P0DPH7	TBA3C	_YMAC[Carbamidomethyl (C)]C[Carbamidomethyl (C)]MLYRGDVVPK_	2	931.925	4;5			1;1			C;C
1	P0DPH7	TBA3C	_HGK[lactylation]YMAC[Carbamidomethyl (C)]C[Carbamidomethyl (C)]MLYR_	2	831.356	7;8	3		1;1	1		C;C	K
1	P10155	RO60	_FLC[Carbamidomethyl (C)]FGSEGGTYYIK_	2	821.385	3			1			C
1	P10155	RO60	_TTKQEPMLFALAIC[Carbamidomethyl (C)]SQC[Carbamidomethyl (C)]SDISTK_	3	877.094	14;17			1;1			C;C
1	P10253	LYAG	_WTQLGAFYPFM[Oxidation (M)]R_	2	766.871			11			1			M
1	P10323	ACRO	_AAQHGAWPWM[Oxidation (M)]VSLQIFTYNSHR_	3	872.757			10			1			M
1	P10323	ACRO	_AAQHGAWPWM[Oxidation (M)]VSLQIFTYNSHR_	4	654.82			10			1			M
1	P10323	ACRO	_GSQSC[Carbamidomethyl (C)]WVAGWGYIEEK_	2	928.917	5			1			C
1	P10323	ACRO	_GSQSC[Carbamidomethyl (C)]WVAGWGYIEEK_	3	619.614	5			1			C
1	P10323	ACRO	_GSQSC[Carbamidomethyl (C)]WVAGWGYIEEK_	4	464.962	5			1			C
1	P10323	ACRO	_WVLTAAHC[Carbamidomethyl (C)]FVGK_	2	694.861	8			1			C
1	P10323	ACRO	_WVLTAAHC[Carbamidomethyl (C)]FVGK_	3	463.576	8			1			C
1	P10323	ACRO	_ESAYVVVGITSWGVGC[Carbamidomethyl (C)]AR_	2	955.975	16			1			C
1	P10323	ACRO	_ESAYVVVGITSWGVGC[Carbamidomethyl (C)]AR_	3	637.652	16			1			C
1	P10323	ACRO	_AAQHGAWPWMVSLQIFTYNSHRYHTC[Carbamidomethyl (C)]GGSLLNSR_	4	987.226	26			1			C
1	P10323	ACRO	_AAQHGAWPWMVSLQIFTYNSHRYHTC[Carbamidomethyl (C)]GGSLLNSR_	5	789.982	26			1			C
1	P10323	ACRO	_AAQHGAWPWMVSLQIFTYNSHRYHTC[Carbamidomethyl (C)]GGSLLNSR_	6	658.486	26			1			C
1	P10323	ACRO	_AAQHGAWPWM[Oxidation (M)]VSLQIFTYNSHRYHTC[Carbamidomethyl (C)]GGSLLNSR_	4	991.224	26		10	1		1	C		M
1	P10323	ACRO	_YNSATEGNDIALVEITPPISC[Carbamidomethyl (C)]GR_	2	1239.1	21			1			C
1	P10323	ACRO	_YNSATEGNDIALVEITPPISC[Carbamidomethyl (C)]GR_	3	826.404	21			1			C
1	P10323	ACRO	_FIGPGC[Carbamidomethyl (C)]LPHFK_	2	636.832	6			1			C
1	P10323	ACRO	_FIGPGC[Carbamidomethyl (C)]LPHFK_	3	424.89	6			1			C
1	P10323	ACRO	_IIIHEKYNSATEGNDIALVEITPPISC[Carbamidomethyl (C)]GR_	3	1070.89	27			1			C
1	P10323	ACRO	_WVLTAAHC[Carbamidomethyl (C)]FVGKNNVHDWR_	3	770.716	8			1			C
1	P10323	ACRO	_WVLTAAHC[Carbamidomethyl (C)]FVGKNNVHDWR_	4	578.289	8			1			C
1	P10323	ACRO	_WVLTAAHC[Carbamidomethyl (C)]FVGKNNVHDWR_	5	462.833	8			1			C
1	P10323	ACRO	_GSQSC[Carbamidomethyl (C)]WVAGWGYIEEKAPRPSSILMEAR_	4	792.137	5			1			C
1	P10323	ACRO	_GSQSC[Carbamidomethyl (C)]WVAGWGYIEEKAPR_	3	727.678	5			1			C
1	P10323	ACRO	_GSQSC[Carbamidomethyl (C)]WVAGWGYIEEKAPR_	2	1091.01	5			1			C
1	P10323	ACRO	_IDTC[Carbamidomethyl (C)]QGDSGGPLMC[Carbamidomethyl (C)]KDSKESAYVVVGITSWGVGC[Carbamidomethyl (C)]AR_	4	965.948	4;14;34			1;1;1			C;C;C
1	P10323	ACRO	_DSKESAYVVVGITSWGVGC[Carbamidomethyl (C)]AR_	2	1121.05	19			1			C
1	P10323	ACRO	_DSKESAYVVVGITSWGVGC[Carbamidomethyl (C)]AR_	3	747.704	19			1			C
1	P10323	ACRO	_YHTC[Carbamidomethyl (C)]GGSLLNSR_	2	682.822	4			1			C
1	P10323	ACRO	_YHTC[Carbamidomethyl (C)]GGSLLNSR_	3	455.551	4			1			C
1	P10323	ACRO	_IDTC[Carbamidomethyl (C)]QGDSGGPLMC[Carbamidomethyl (C)]K_	2	819.85	4;14			1;1			C;C
1	P10398	ARAF	_KTFFSLAFC[Carbamidomethyl (C)]DFC[Carbamidomethyl (C)]LK_	3	595.29	9;12			1;1			C;C
1	P10515	ODP2	_LQPHEFQGGTFTISNLGM[Oxidation (M)]FGIK_	3	813.411			18			1			M
1	P10515	ODP2	_GFDVASMMSVTLSC[Carbamidomethyl (C)]DHR_	2	956.921	14			1			C
1	P10515	ODP2	_GFDVASMMSVTLSC[Carbamidomethyl (C)]DHR_	3	638.283	14			1			C
1	P10515	ODP2	_DVPIGAIIC[Carbamidomethyl (C)]ITVGKPEDIEAFK_	3	795.763	9			1			C
1	P10515	ODP2	_LMQSK[lactylation]QTIPHYYLSIDVNMGEVLLVRK_	5	650.35		5;27			1;0			K;K
1	P10515	ODP2	_NFSAIINPPQAC[Carbamidomethyl (C)]ILAIGASEDKLVPADNEK_	3	1065.88	12			1			C
1	P10515	ODP2	_DVPLGTPLC[Carbamidomethyl (C)]IIVEK_	2	777.434	9			1			C
1	P10599	THIO	_C[Carbamidomethyl (C)]MPTFQFFK_	2	603.278	1			1			C
1	P10606	COX5B	_IVGC[Carbamidomethyl (C)]IC[Carbamidomethyl (C)]EEDNTSVVWFWLHK_	3	831.396	4;6			1;1			C;C
1	P10606	COX5B	_IVGC[Carbamidomethyl (C)]IC[Carbamidomethyl (C)]EEDNTSVVWFWLHK_	2	1246.59	4;6			1;1			C;C
1	P10606	COX5B	_IVGC[Carbamidomethyl (C)]IC[Carbamidomethyl (C)]EEDNTSVVWFWLHKGEAQR_	4	759.114	4;6			1;1			C;C
1	P10606	COX5B	_IVGC[Carbamidomethyl (C)]IC[Carbamidomethyl (C)]EEDNTSVVWFWLHKGEAQR_	3	1011.82	4;6			1;1			C;C
1	P10606	COX5B	_RIVGC[Carbamidomethyl (C)]IC[Carbamidomethyl (C)]EEDNTSVVWFWLHK_	3	883.43	5;7			1;1			C;C
1	P10606	COX5B	_RIVGC[Carbamidomethyl (C)]IC[Carbamidomethyl (C)]EEDNTSVVWFWLHK_	4	662.824	5;7			1;1			C;C
1	P10606	COX5B	_RIVGC[Carbamidomethyl (C)]IC[Carbamidomethyl (C)]EEDNTSVVWFWLHKGEAQR_	4	798.139	5;7			1;1			C;C
1	P10644	KAP0	_LGPSDYFGEIALLM[Oxidation (M)]NRPR_	3	689.023			14			1			M
1	P10644	KAP0	_DSIVQLC[Carbamidomethyl (C)]TARPERPMAFLR_	3	754.061	7			1			C
1	P10644	KAP0	_DSIVQLC[Carbamidomethyl (C)]TARPERPMAFLR_	4	565.798	7			1			C
1	P10768	ESTD	_C[Carbamidomethyl (C)]PALYWLSGLTC[Carbamidomethyl (C)]TEQNFISK_	3	796.717	1;12			1;1			C;C
1	P10768	ESTD	_C[Carbamidomethyl (C)]PALYWLSGLTC[Carbamidomethyl (C)]TEQNFISK_	2	1194.57	1;12			1;1			C;C
1	P10768	ESTD	_MSIFGHSMGGHGALIC[Carbamidomethyl (C)]ALKNPGK_	3	795.066	16			1			C
1	P10768	ESTD	_MSIFGHSMGGHGALIC[Carbamidomethyl (C)]ALKNPGK_	5	477.442	16			1			C
1	P10768	ESTD	_MSIFGHSMGGHGALIC[Carbamidomethyl (C)]ALKNPGK_	4	596.551	16			1			C
1	P10768	ESTD	_FAVYLPPKAETGKC[Carbamidomethyl (C)]PALYWLSGLTC[Carbamidomethyl (C)]TEQNFISK_	4	948.231	14;25			1;1			C;C
1	P10768	ESTD	_MSIFGHSMGGHGALIC[Carbamidomethyl (C)]ALK_	3	662.995	16			1			C
1	P10768	ESTD	_MSIFGHSMGGHGALIC[Carbamidomethyl (C)]ALK_	4	497.498	16			1			C
1	P10768	ESTD	_MSIFGHSMGGHGALIC[Carbamidomethyl (C)]ALK_	2	993.989	16			1			C
1	P10768	ESTD	_AETGKC[Carbamidomethyl (C)]PALYWLSGLTC[Carbamidomethyl (C)]TEQNFISK_	3	958.798	6;17			1;1			C;C
1	P10809	CH60	_RGVM[Oxidation (M)]LAVDAVIAELKK_	3	577.006			4			1			M
1	P10809	CH60	_RGVM[Oxidation (M)]LAVDAVIAELK_	3	534.308			4			1			M
1	P10809	CH60	_AAVEEGIVLGGGC[Carbamidomethyl (C)]ALLR_	2	842.956	13			1			C
1	P10809	CH60	_AAVEEGIVLGGGC[Carbamidomethyl (C)]ALLR_	3	562.307	13			1			C
1	P10809	CH60	_C[Carbamidomethyl (C)]EFQDAYVLLSEKK_	3	577.287	1			1			C
1	P10809	CH60	_C[Carbamidomethyl (C)]EFQDAYVLLSEKK_	2	865.427	1			1			C
1	P10809	CH60	_C[Carbamidomethyl (C)]EFQDAYVLLSEK_	2	801.379	1			1			C
1	P10909	CLUS	_EILSVDC[Carbamidomethyl (C)]STNNPSQAK_	2	881.917	7			1			C
1	P10909	CLUS	_FMETVAEK[lactylation]ALQEYR_	2	893.938		8			1			K
1	P10909	CLUS	_KYNELLK[lactylation]SYQWK_	2	836.441		1;7;12			0;1;0			K;K;K
1	P10909	CLUS	_QTC[Carbamidomethyl (C)]MK[lactylation]FYAR_	2	638.794	3	5		1	1		C	K
1	P11049	CD37	_C[Carbamidomethyl (C)]C[Carbamidomethyl (C)]GWHYPQDWFQVLILR_	3	760.028	1;2			1;1			C;C
1	P11142	HSP7C	_[Acetyl (Protein N-term)]SKGPAVGIDLGTTYSC[Carbamidomethyl (C)]VGVFQHGK_	3	840.757	16			1			C
1	P11142	HSP7C	_[Acetyl (Protein N-term)]SKGPAVGIDLGTTYSC[Carbamidomethyl (C)]VGVFQHGKVEIIANDQGNR_	4	933.222	16			1			C
1	P11142	HSP7C	_GPAVGIDLGTTYSC[Carbamidomethyl (C)]VGVFQHGK_	2	1132.06	14			1			C
1	P11142	HSP7C	_GPAVGIDLGTTYSC[Carbamidomethyl (C)]VGVFQHGK_	3	755.044	14			1			C
1	P11142	HSP7C	_NQVAMNPTNTVFDAK[lactylation]R_	2	939.462		15			1			K
1	P11142	HSP7C	_GPAVGIDLGTTYSC[Carbamidomethyl (C)]VGVFQHGKVEIIANDQGNR_	4	868.937	14			1			C
1	P11177	ODPB	_TYYMSGGLQPVPIVFRGPNGASAGVAAQHSQC[Carbamidomethyl (C)]FAAWYGHC[Carbamidomethyl (C)]PGLK_	5	942.455	32;40			1;1			C;C
1	P11177	ODPB	_TYYMSGGLQPVPIVFRGPNGASAGVAAQHSQC[Carbamidomethyl (C)]FAAWYGHC[Carbamidomethyl (C)]PGLK_	4	1177.82	32;40			1;1			C;C
1	P11177	ODPB	_TYYM[Oxidation (M)]SGGLQPVPIVFRGPNGASAGVAAQHSQC[Carbamidomethyl (C)]FAAWYGHC[Carbamidomethyl (C)]PGLK_	5	945.654	32;40		4	1;1		1	C;C		M
1	P11177	ODPB	_TYYM[Oxidation (M)]SGGLQPVPIVFRGPNGASAGVAAQHSQC[Carbamidomethyl (C)]FAAWYGHC[Carbamidomethyl (C)]PGLK_	4	1181.82	32;40		4	1;1		1	C;C		M
1	P11177	ODPB	_TYYM[Oxidation (M)]SGGLQPVPIVFR_	2	922.474			4			1			M
1	P11177	ODPB	_QGTHITVVSHSRPVGHC[Carbamidomethyl (C)]LEAAAVLSK_	3	918.82	17			1			C
1	P11177	ODPB	_QGTHITVVSHSRPVGHC[Carbamidomethyl (C)]LEAAAVLSK_	5	551.695	17			1			C
1	P11177	ODPB	_QGTHITVVSHSRPVGHC[Carbamidomethyl (C)]LEAAAVLSK_	4	689.367	17			1			C
1	P11177	ODPB	_GPNGASAGVAAQHSQC[Carbamidomethyl (C)]FAAWYGHC[Carbamidomethyl (C)]PGLK_	3	967.11	16;24			1;1			C;C
1	P11177	ODPB	_GPNGASAGVAAQHSQC[Carbamidomethyl (C)]FAAWYGHC[Carbamidomethyl (C)]PGLK_	4	725.584	16;24			1;1			C;C
1	P11177	ODPB	_EGVEC[Carbamidomethyl (C)]EVINMR_	2	668.305	5			1			C
1	P11177	ODPB	_TNHLVTVEGGWPQFGVGAEIC[Carbamidomethyl (C)]AR_	3	833.413	21			1			C
1	P11215	ITAM	_GLC[Carbamidomethyl (C)]FLFGSNLR_	2	642.332	3			1			C
1	P11216	PYGB	_QLLNC[Carbamidomethyl (C)]LHVVTLYNR_	3	581.651	5			1			C
1	P11216	PYGB	_QLLNC[Carbamidomethyl (C)]LHVVTLYNR_	2	871.972	5			1			C
1	P11216	PYGB	_RQLLNC[Carbamidomethyl (C)]LHVVTLYNR_	3	633.684	6			1			C
1	P11216	PYGB	_RQLLNC[Carbamidomethyl (C)]LHVVTLYNR_	4	475.515	6			1			C
1	P11216	PYGB	_RQLLNC[Carbamidomethyl (C)]LHVVTLYNR_	2	950.023	6			1			C
1	P11216	PYGB	_IYYLSLEFYM[Oxidation (M)]GR_	2	785.884			10			1			M
1	P11216	PYGB	_RIYYLSLEFYM[Oxidation (M)]GR_	3	576.292			11			1			M
1	P11216	PYGB	_RIYYLSLEFYM[Oxidation (M)]GR_	2	863.935			11			1			M
1	P11216	PYGB	_RWLLLC[Carbamidomethyl (C)]NPGLADTIVEK_	3	666.7	6			1			C
1	P11216	PYGB	_RINMAHLC[Carbamidomethyl (C)]VIGSHAVNGVAR_	3	725.718	8			1			C
1	P11216	PYGB	_RINMAHLC[Carbamidomethyl (C)]VIGSHAVNGVAR_	4	544.54	8			1			C
1	P11216	PYGB	_INMAHLC[Carbamidomethyl (C)]VIGSHAVNGVAR_	3	673.684	7			1			C
1	P11216	PYGB	_INMAHLC[Carbamidomethyl (C)]VIGSHAVNGVAR_	4	505.515	7			1			C
1	P11216	PYGB	_VFADYEAYMQC[Carbamidomethyl (C)]QAQVDQLYR_	3	833.375	11			1			C
1	P11216	PYGB	_VFADYEAYMQC[Carbamidomethyl (C)]QAQVDQLYR_	2	1249.56	11			1			C
1	P11310	ACADM	_LLVEHQAISFMLAEMAM[Oxidation (M)]K_	3	693.354			11;15;17			0;0;1			M;M;M
1	P11310	ACADM	_LLVEHQAISFMLAEM[Oxidation (M)]AMK_	3	693.354			11;15;17			0.05;0.9;0.05			M;M;M
1	P11310	ACADM	_LLVEHQAISFM[Oxidation (M)]LAEMAMK_	3	693.354			11;15;17			0.83;0.09;0.09			M;M;M
1	P11413	G6PD	_LILDVFC[Carbamidomethyl (C)]GSQMHFVR_	2	911.461	7			1			C
1	P11413	G6PD	_LILDVFC[Carbamidomethyl (C)]GSQMHFVR_	3	607.976	7			1			C
1	P11413	G6PD	_IFGPIWNRDNIAC[Carbamidomethyl (C)]VILTFKEPFGTEGR_	4	788.41	13			1			C
1	P11413	G6PD	_DNIAC[Carbamidomethyl (C)]VILTFKEPFGTEGR_	3	723.033	5			1			C
1	P11413	G6PD	_DVMQNHLLQMLC[Carbamidomethyl (C)]LVAMEKPASTNSDDVRDEK_	4	897.68	12			1			C
1	P11413	G6PD	_NIHESC[Carbamidomethyl (C)]MSQIGWNR_	2	866.388	6			1			C
1	P11586	C1TC	_YSGLC[Carbamidomethyl (C)]PHVVVLVATVR_	3	590.663	5			1			C
1	P11586	C1TC	_YSGLC[Carbamidomethyl (C)]PHVVVLVATVR_	2	885.49	5			1			C
1	P11586	C1TC	_STTTIGLVQALGAHLYQNVFAC[Carbamidomethyl (C)]VR_	3	873.795	22			1			C
1	P11586	C1TC	_C[Carbamidomethyl (C)]RYSGLC[Carbamidomethyl (C)]PHVVVLVATVR_	3	696.04	1;7			1;1			C;C
1	P11586	C1TC	_IVGAPMHDLLLWNNATVTTC[Carbamidomethyl (C)]HSK_	3	860.102	20			1			C
1	P11717	MPRI	_STAIFFYC[Carbamidomethyl (C)]DR_	2	640.292	8			1			C
1	P11717	MPRI	_YEIEWITEYAC[Carbamidomethyl (C)]HR_	2	885.401	11			1			C
1	P11717	MPRI	_YEIEWITEYAC[Carbamidomethyl (C)]HR_	3	590.603	11			1			C
1	P11717	MPRI	_HFFINIC[Carbamidomethyl (C)]HR_	3	415.21	7			1			C
1	P11717	MPRI	_HFFINIC[Carbamidomethyl (C)]HR_	2	622.311	7			1			C
1	P11717	MPRI	_ATLITFLC[Carbamidomethyl (C)]DR_	2	605.318	8			1			C
1	P11766	ADHX	_AALEAC[Carbamidomethyl (C)]HKGWGVSVVVGVAASGEEIATRPFQLVTGR_	4	931.491	6			1			C
1	P11766	ADHX	_AALEAC[Carbamidomethyl (C)]HKGWGVSVVVGVAASGEEIATRPFQLVTGR_	5	745.395	6			1			C
1	P11766	ADHX	_VC[Carbamidomethyl (C)]LLGC[Carbamidomethyl (C)]GISTGYGAAVNTAK_	2	1006.5	2;6			1;1			C;C
1	P11766	ADHX	_VC[Carbamidomethyl (C)]LLGC[Carbamidomethyl (C)]GISTGYGAAVNTAK_	3	671.336	2;6			1;1			C;C
1	P11908	PRPS2	_IQVIDISM[Oxidation (M)]ILAEAIRR_	3	619.692			8			1			M
1	P11908	PRPS2	_VTAVIPC[Carbamidomethyl (C)]FPYAR_	2	697.368	7			1			C
1	P11940	PABP1	_ALYDTFSAFGNILSC[Carbamidomethyl (C)]K_	2	903.94	15			1			C
1	P11940	PABP1	_ALYDTFSAFGNILSC[Carbamidomethyl (C)]K_	3	602.963	15			1			C
1	P11940	PABP1	_GFGFVC[Carbamidomethyl (C)]FSSPEEATK_	2	831.877	6			1			C
1	P11940	PABP1	_SKGFGFVC[Carbamidomethyl (C)]FSSPEEATK_	2	939.441	8			1			C
1	P12236	ADT3	_YFAGNLASGGAAGATSLC[Carbamidomethyl (C)]FVYPLDFAR_	3	932.786	18			1			C
1	P12236	ADT3	_KGADIMYTGTVDC[Carbamidomethyl (C)]WR_	2	886.908	13			1			C
1	P12236	ADT3	_KGADIMYTGTVDC[Carbamidomethyl (C)]WR_	3	591.608	13			1			C
1	P12236	ADT3	_GADIMYTGTVDC[Carbamidomethyl (C)]WRK_	2	886.908	12			1			C
1	P12236	ADT3	_GADIMYTGTVDC[Carbamidomethyl (C)]WR_	2	822.861	12			1			C
1	P12268	IMDH2	_VGMGSGSIC[Carbamidomethyl (C)]ITQEVLAC[Carbamidomethyl (C)]GRPQATAVYK_	3	951.807	9;17			1;1			C;C
1	P12273	PIP	_SVRPNDEVTAVLAVQTELKEC[Carbamidomethyl (C)]MVVK_	3	939.161	21			1			C
1	P12273	PIP	_SVRPNDEVTAVLAVQTELKEC[Carbamidomethyl (C)]MVVK_	4	704.623	21			1			C
1	P12273	PIP	_SVRPNDEVTAVLAVQTELKEC[Carbamidomethyl (C)]M[Oxidation (M)]VVK_	3	944.493	21		22	1		1	C		M
1	P12273	PIP	_SVRPNDEVTAVLAVQTELKEC[Carbamidomethyl (C)]M[Oxidation (M)]VVK_	4	708.622	21		22	1		1	C		M
1	P12273	PIP	_ELGIC[Carbamidomethyl (C)]PDDAAVIPIK[lactylation]NNR_	2	1034.03	5	15		1	1		C	K
1	P12273	PIP	_KIIIK[lactylation]NFDIPK_	2	700.929		1;5;11			0;1;0			K;K;K
1	P12273	PIP	_YTAC[Carbamidomethyl (C)]LC[Carbamidomethyl (C)]DDNPK_	2	678.782	4;6			1;1			C;C
1	P12277	KCRB	_FC[Carbamidomethyl (C)]TGLTQIETLFK_	2	779.403	2			1			C
1	P12277	KCRB	_DYEFMWNPHLGYILTC[Carbamidomethyl (C)]PSNLGTGLR_	3	985.47	16			1			C
1	P12277	KCRB	_DYEFM[Oxidation (M)]WNPHLGYILTC[Carbamidomethyl (C)]PSNLGTGLR_	3	990.802	16		5	1		1	C		M
1	P12277	KCRB	_SKDYEFMWNPHLGYILTC[Carbamidomethyl (C)]PSNLGTGLR_	4	793.136	18			1			C
1	P12277	KCRB	_SKDYEFM[Oxidation (M)]WNPHLGYILTC[Carbamidomethyl (C)]PSNLGTGLR_	3	1062.51	18		7	1		1	C		M
1	P12277	KCRB	_SKDYEFM[Oxidation (M)]WNPHLGYILTC[Carbamidomethyl (C)]PSNLGTGLR_	4	797.135	18		7	1		1	C		M
1	P12277	KCRB	_LGFSEVELVQM[Oxidation (M)]VVDGVK_	2	932.99			11			1			M
1	P12277	KCRB	_LGFSEVELVQM[Oxidation (M)]VVDGVK_	3	622.329			11			1			M
1	P12429	ANXA3	_M[Oxidation (M)]LISILTER_	2	546.31			1			1			M
1	P12429	ANXA3	_WGTDEDKFTEILC[Carbamidomethyl (C)]LR_	3	628.305	13			1			C
1	P12429	ANXA3	_WGTDEDKFTEILC[Carbamidomethyl (C)]LR_	2	941.954	13			1			C
1	P12724	ECP	_TTFANVVNVC[Carbamidomethyl (C)]GNQSIR_	2	890.444	10			1			C
1	P12814	ACTN1	_NVNIQNFHISWKDGLGFC[Carbamidomethyl (C)]ALIHR_	4	685.604	18			1			C
1	P12814	ACTN1	_NVNIQNFHISWKDGLGFC[Carbamidomethyl (C)]ALIHR_	3	913.803	18			1			C
1	P12814	ACTN1	_NVNIQNFHISWKDGLGFC[Carbamidomethyl (C)]ALIHR_	5	548.685	18			1			C
1	P12821	ACE	_QC[Carbamidomethyl (C)]TTVNLEDLVVAHHEMGHIQYFMQYK_	4	823.64	2			1			C
1	P12821	ACE	_QC[Carbamidomethyl (C)]TTVNLEDLVVAHHEMGHIQYFMQYK_	3	1097.85	2			1			C
1	P12821	ACE	_QC[Carbamidomethyl (C)]TTVNLEDLVVAHHEMGHIQYFMQYK_	5	659.114	2			1			C
1	P12821	ACE	_EVVC[Carbamidomethyl (C)]HASAWDFYNGKDFR_	3	734.334	4			1			C
1	P12821	ACE	_EVVC[Carbamidomethyl (C)]HASAWDFYNGKDFR_	2	1101	4			1			C
1	P12821	ACE	_EVVC[Carbamidomethyl (C)]HASAWDFYNGKDFR_	4	551.002	4			1			C
1	P12821	ACE	_IKQC[Carbamidomethyl (C)]TTVNLEDLVVAHHEMGHIQYFMQYK_	4	883.935	4			1			C
1	P12821	ACE	_IKQC[Carbamidomethyl (C)]TTVNLEDLVVAHHEMGHIQYFMQYK_	5	707.349	4			1			C
1	P12821	ACE	_IKQC[Carbamidomethyl (C)]TTVNLEDLVVAHHEMGHIQYFMQYK_	3	1178.24	4			1			C
1	P12821	ACE	_IKQC[Carbamidomethyl (C)]TTVNLEDLVVAHHEMGHIQYFMQYK_	6	589.626	4			1			C
1	P12821	ACE	_IKQC[Carbamidomethyl (C)]TTVNLEDLVVAHHEMGHIQYFM[Oxidation (M)]QYK_	4	887.934	4		19;26	1		0.1;0.9	C		M;M
1	P12821	ACE	_EVVC[Carbamidomethyl (C)]HASAWDFYNGK_	2	891.899	4			1			C
1	P13073	COX41	_ASWSSLSM[Oxidation (M)]DEKVELYR_	2	958.957			8			1			M
1	P13489	RINI	_TLWIWEC[Carbamidomethyl (C)]GITAK_	2	739.379	7			1			C
1	P13489	RINI	_LQLEYC[Carbamidomethyl (C)]SLSAASC[Carbamidomethyl (C)]EPLASVLR_	2	1184.09	6;13			1;1			C;C
1	P13489	RINI	_LQLEYC[Carbamidomethyl (C)]SLSAASC[Carbamidomethyl (C)]EPLASVLR_	3	789.728	6;13			1;1			C;C
1	P13489	RINI	_SC[Carbamidomethyl (C)]SFTAAC[Carbamidomethyl (C)]C[Carbamidomethyl (C)]SHFSSVLAQNR_	3	763.998	2;8;9			1;1;1			C;C;C
1	P13489	RINI	_SC[Carbamidomethyl (C)]SFTAAC[Carbamidomethyl (C)]C[Carbamidomethyl (C)]SHFSSVLAQNR_	2	1145.49	2;8;9			1;1;1			C;C;C
1	P13489	RINI	_LLC[Carbamidomethyl (C)]ETLLEPGC[Carbamidomethyl (C)]QLESLWVK_	2	1144.59	3;11			1;1			C;C
1	P13489	RINI	_LLC[Carbamidomethyl (C)]ETLLEPGC[Carbamidomethyl (C)]QLESLWVK_	3	763.394	3;11			1;1			C;C
1	P13489	RINI	_LSLQNC[Carbamidomethyl (C)]C[Carbamidomethyl (C)]LTGAGC[Carbamidomethyl (C)]GVLSSTLR_	2	1134.05	6;7;13			1;1;1			C;C;C
1	P13489	RINI	_LSLQNC[Carbamidomethyl (C)]C[Carbamidomethyl (C)]LTGAGC[Carbamidomethyl (C)]GVLSSTLR_	3	756.37	6;7;13			1;1;1			C;C;C
1	P13489	RINI	_LRTLWIWEC[Carbamidomethyl (C)]GITAK_	2	873.972	9			1			C
1	P13489	RINI	_LRTLWIWEC[Carbamidomethyl (C)]GITAK_	3	582.984	9			1			C
1	P13489	RINI	_[Acetyl (Protein N-term)]SLDIQSLDIQC[Carbamidomethyl (C)]EELSDAR_	3	712.004	11			1			C
1	P13489	RINI	_ELDLSNNC[Carbamidomethyl (C)]LGDAGILQLVESVR_	3	805.744	8			1			C
1	P13489	RINI	_DSPC[Carbamidomethyl (C)]QLEALKLESC[Carbamidomethyl (C)]GVTSDNC[Carbamidomethyl (C)]R_	3	847.046	4;14;21			1;1;1			C;C;C
1	P13497	BMP1	_GFFAVYEAIC[Carbamidomethyl (C)]GGDVKK_	2	880.937	10			1			C
1	P13497	BMP1	_GFFAVYEAIC[Carbamidomethyl (C)]GGDVK_	2	816.89	10			1			C
1	P13637	AT1A3	_SSHTWVALSHIAGLC[Carbamidomethyl (C)]NR_	3	636.988	15			1			C
1	P13637	AT1A3	_SSHTWVALSHIAGLC[Carbamidomethyl (C)]NR_	2	954.979	15			1			C
1	P13637	AT1A3	_SSHTWVALSHIAGLC[Carbamidomethyl (C)]NR_	4	477.993	15			1			C
1	P13637	AT1A3	_NITFFSTNC[Carbamidomethyl (C)]VEGTAR_	2	858.904	9			1			C
1	P13637	AT1A3	_LIIVEGC[Carbamidomethyl (C)]QR_	2	544.3	7			1			C
1	P13637	AT1A3	_MTVAHMWFDNQIHEADTTEDQSGTSFDKSSHTWVALSHIAGLC[Carbamidomethyl (C)]NR_	6	856.059	43			1			C
1	P13637	AT1A3	_NLEAVETLGSTSTIC[Carbamidomethyl (C)]SDKTGTLTQNR_	3	932.794	15			1			C
1	P13637	AT1A3	_NLEAVETLGSTSTIC[Carbamidomethyl (C)]SDK_	2	962.962	15			1			C
1	P13637	AT1A3	_VLGFC[Carbamidomethyl (C)]HYYLPEEQFPK_	3	676.329	5			1			C
1	P13639	EF2	_RWLPAGDALLQM[Oxidation (M)]ITIHLPSPVTAQK_	4	693.886			12			1			M
1	P13639	EF2	_RWLPAGDALLQM[Oxidation (M)]ITIHLPSPVTAQK_	3	924.846			12			1			M
1	P13639	EF2	_YVEPIEDVPC[Carbamidomethyl (C)]GNIVGLVGVDQFLVK_	3	920.482	10			1			C
1	P13639	EF2	_TFC[Carbamidomethyl (C)]QLILDPIFK_	2	747.905	3			1			C
1	P13639	EF2	_TFC[Carbamidomethyl (C)]QLILDPIFK_	3	498.939	3			1			C
1	P13639	EF2	_WLPAGDALLQM[Oxidation (M)]ITIHLPSPVTAQK_	3	872.812			11			1			M
1	P13639	EF2	_C[Carbamidomethyl (C)]LYASVLTAQPR_	2	689.861	1			1			C
1	P13639	EF2	_RC[Carbamidomethyl (C)]LYASVLTAQPR_	2	767.912	2			1			C
1	P13639	EF2	_RC[Carbamidomethyl (C)]LYASVLTAQPR_	3	512.277	2			1			C
1	P13639	EF2	_ETVSEESNVLC[Carbamidomethyl (C)]LSK_	2	797.885	11			1			C
1	P13639	EF2	_FAAK[lactylation]GEGQLGPAER_	2	751.884		4			1			K
1	P13645	K1C10	_ADLEM[Oxidation (M)]QIESLTEELAYLKK_	3	747.384			5			1			M
1	P13645	K1C10	_AETEC[Carbamidomethyl (C)]QNTEYQQLLDIK_	2	1041.99	5			1			C
1	P13645	K1C10	_GSSGGGC[Carbamidomethyl (C)]FGGSSGGYGGLGGFGGGSFR_	2	1172	7			1			C
1	P13646	K1C13	_LQSSSASYGGGFGGGSC[Carbamidomethyl (C)]QLGGGR_	2	1073.98	17			1			C
1	P13667	PDIA4	_KDVLIEFYAPWC[Carbamidomethyl (C)]GHC[Carbamidomethyl (C)]K_	3	674.99	12;15			1;1			C;C
1	P13667	PDIA4	_KDVLIEFYAPWC[Carbamidomethyl (C)]GHC[Carbamidomethyl (C)]K_	4	506.495	12;15			1;1			C;C
1	P13716	HEM2	_C[Carbamidomethyl (C)]VLIFGVPSR_	2	574.318	1			1			C
1	P13716	HEM2	_C[Carbamidomethyl (C)]VLIFGVPSRVPKDER_	3	624.677	1			1			C
1	P13727	PRG2	_SLQTFSQAWFTC[Carbamidomethyl (C)]R_	2	816.385	12			1			C
1	P13796	PLSL	_TLTLALIWQLM[Oxidation (M)]RR_	3	544.32			11			1			M
1	P13797	PLST	_MVMTVFAC[Carbamidomethyl (C)]LMGR_	2	708.337	8			1			C
1	P13798	ACPH	_M[Oxidation (M)]GFAVLLVNYR_	2	649.85			1			1			M
1	P13798	ACPH	_IVYLQYPSLIPHHQC[Carbamidomethyl (C)]SQLC[Carbamidomethyl (C)]LYDWYTK_	3	1109.21	15;19			1;1			C;C
1	P13798	ACPH	_IVYLQYPSLIPHHQC[Carbamidomethyl (C)]SQLC[Carbamidomethyl (C)]LYDWYTK_	4	832.16	15;19			1;1			C;C
1	P13798	ACPH	_TQVPM[Oxidation (M)]VVMPHGGPHSSFVTAWMLFPAMLC[Carbamidomethyl (C)]K_	4	843.911	29		5;8;22;27	1		0.75;0.1;0.08;0.08	C		M;M;M;M
1	P13798	ACPH	_TQVPMVVMPHGGPHSSFVTAWM[Oxidation (M)]LFPAMLC[Carbamidomethyl (C)]K_	4	843.911	29		5;8;22;27	1		0.1;0.01;0.87;0.01	C		M;M;M;M
1	P13798	ACPH	_HGPVYEDDC[Carbamidomethyl (C)]FGC[Carbamidomethyl (C)]LSWSHSETHLLYVAEK_	4	834.874	9;12			1;1			C;C
1	P13798	ACPH	_HGPVYEDDC[Carbamidomethyl (C)]FGC[Carbamidomethyl (C)]LSWSHSETHLLYVAEK_	3	1112.83	9;12			1;1			C;C
1	P13798	ACPH	_HGPVYEDDC[Carbamidomethyl (C)]FGC[Carbamidomethyl (C)]LSWSHSETHLLYVAEKK_	4	866.897	9;12			1;1			C;C
1	P13804	ETFA	_QFNYTHIC[Carbamidomethyl (C)]AGASAFGK_	2	886.415	8			1			C
1	P13804	ETFA	_QFNYTHIC[Carbamidomethyl (C)]AGASAFGK_	3	591.279	8			1			C
1	P13804	ETFA	_IVAPELYIAVGISGAIQHLAGM[Oxidation (M)]KDSK_	4	675.122			22			1			M
1	P13861	KAP2	_GSFGELALM[Oxidation (M)]YNTPR_	2	786.38			9			1			M
1	P13861	KAP2	_C[Carbamidomethyl (C)]LVMDVQAFER_	2	684.326	1			1			C
1	P13861	KAP2	_LQEAC[Carbamidomethyl (C)]KDILLFK_	2	739.408	5			1			C
1	P13861	KAP2	_LQEAC[Carbamidomethyl (C)]KDILLFK_	3	493.274	5			1			C
1	P13861	KAP2	_C[Carbamidomethyl (C)]HKGQYFGELALVTNKPR_	3	706.702	1			1			C
1	P13861	KAP2	_SNK[lactylation]DGGNQEVEIAR_	2	794.882		3			1			K
1	P13929	ENOB	_VNQIGSVTESIQAC[Carbamidomethyl (C)]K_	2	817.414	14			1			C
1	P13987	CD59	_C[Carbamidomethyl (C)]WKFEHC[Carbamidomethyl (C)]NFNDVTTR_	3	671.961	1;7			1;1			C;C
1	P13987	CD59	_C[Carbamidomethyl (C)]WKFEHC[Carbamidomethyl (C)]NFNDVTTR_	2	1007.44	1;7			1;1			C;C
1	P13987	CD59	_LRENELTYYC[Carbamidomethyl (C)]C[Carbamidomethyl (C)]K_	2	824.877	10;11			1;1			C;C
1	P13987	CD59	_LRENELTYYC[Carbamidomethyl (C)]C[Carbamidomethyl (C)]K_	3	550.253	10;11			1;1			C;C
1	P13987	CD59	_FEHC[Carbamidomethyl (C)]NFNDVTTR_	2	770.336	4			1			C
1	P13987	CD59	_LRENELTYYC[Carbamidomethyl (C)]C[Carbamidomethyl (C)]KK_	3	592.952	10;11			1;1			C;C
1	P13987	CD59	_LRENELTYYC[Carbamidomethyl (C)]C[Carbamidomethyl (C)]KK_	2	888.924	10;11			1;1			C;C
1	P14174	MIF	_PM[Oxidation (M)]FIVNTNVPR_	2	652.345			2			1			M
1	P14174	MIF	_LLC[Carbamidomethyl (C)]GLLAER_	2	522.797	3			1			C
1	P14324	FPPS	_C[Carbamidomethyl (C)]SWLVVQC[Carbamidomethyl (C)]LQR_	2	724.86	1;8			1;1			C;C
1	P14550	AK1A1	_[Acetyl (Protein N-term)]AASC[Carbamidomethyl (C)]VLLHTGQK_	2	663.845	4			1			C
1	P14550	AK1A1	_KTLADLQLEYLDLYLM[Oxidation (M)]HWPYAFER_	4	761.886			16			1			M
1	P14555	PA2GA	_EAALSYGFYGC[Carbamidomethyl (C)]HC[Carbamidomethyl (C)]GVGGR_	2	980.925	11;13			1;1			C;C
1	P14555	PA2GA	_EAALSYGFYGC[Carbamidomethyl (C)]HC[Carbamidomethyl (C)]GVGGR_	3	654.286	11;13			1;1			C;C
1	P14555	PA2GA	_LTTGK[lactylation]EAALSYGFYGC[Carbamidomethyl (C)]HC[Carbamidomethyl (C)]GVGGR_	4	634.045	16;18	5		1;1	1		C;C	K
1	P14555	PA2GA	_LTTGK[lactylation]EAALSYGFYGC[Carbamidomethyl (C)]HC[Carbamidomethyl (C)]GVGGR_	3	845.058	16;18	5		1;1	1		C;C	K
1	P14555	PA2GA	_LTTGKEAALSYGFYGC[Carbamidomethyl (C)]HC[Carbamidomethyl (C)]GVGGR_	3	821.051	16;18			1;1			C;C
1	P14555	PA2GA	_SQLC[Carbamidomethyl (C)]EC[Carbamidomethyl (C)]DKAAATC[Carbamidomethyl (C)]FAR_	2	944.411	4;6;13			1;1;1			C;C;C
1	P14555	PA2GA	_SQLC[Carbamidomethyl (C)]EC[Carbamidomethyl (C)]DKAAATC[Carbamidomethyl (C)]FAR_	3	629.943	4;6;13			1;1;1			C;C;C
1	P14555	PA2GA	_YQYYSNKHC[Carbamidomethyl (C)]R_	3	473.547	9			1			C
1	P14555	PA2GA	_YQYYSNKHC[Carbamidomethyl (C)]R_	2	709.817	9			1			C
1	P14618	KPYM	_KGDVVIVLTGWRPGSGFTNTM[Oxidation (M)]R_	3	803.09			21			1			M
1	P14618	KPYM	_KGDVVIVLTGWRPGSGFTNTM[Oxidation (M)]R_	4	602.569			21			1			M
1	P14618	KPYM	_KGDVVIVLTGWRPGSGFTNTM[Oxidation (M)]R_	2	1204.13			21			1			M
1	P14618	KPYM	_GDVVIVLTGWRPGSGFTNTM[Oxidation (M)]R_	3	760.392			20			1			M
1	P14618	KPYM	_GDVVIVLTGWRPGSGFTNTM[Oxidation (M)]R_	2	1140.08			20			1			M
1	P14618	KPYM	_RFDEILEASDGIM[Oxidation (M)]VAR_	2	919.459			13			1			M
1	P14618	KPYM	_RFDEILEASDGIM[Oxidation (M)]VAR_	3	613.309			13			1			M
1	P14618	KPYM	_FGVEQDVDM[Oxidation (M)]VFASFIRK_	3	668.668			9			1			M
1	P14618	KPYM	_AGKPVIC[Carbamidomethyl (C)]ATQMLESMIK_	2	938.988	7			1			C
1	P14618	KPYM	_AGKPVIC[Carbamidomethyl (C)]ATQMLESMIK_	3	626.328	7			1			C
1	P14618	KPYM	_AGKPVIC[Carbamidomethyl (C)]ATQM[Oxidation (M)]LESMIK_	2	946.986	7		11;15	1		0.99;0.01	C		M;M
1	P14618	KPYM	_ITLDNAYMEKC[Carbamidomethyl (C)]DENILWLDYK_	3	883.085	11			1			C
1	P14618	KPYM	_ITLDNAYM[Oxidation (M)]EKC[Carbamidomethyl (C)]DENILWLDYK_	3	888.417	11		8	1		1	C		M
1	P14618	KPYM	_C[Carbamidomethyl (C)]C[Carbamidomethyl (C)]SGAIIVLTK_	2	611.32	1;2			1;1			C;C
1	P14618	KPYM	_C[Carbamidomethyl (C)]C[Carbamidomethyl (C)]SGAIIVLTK_	1	1221.63	1;2			1;1			C;C
1	P14618	KPYM	_FGVEQDVDM[Oxidation (M)]VFASFIR_	3	625.97			9			1			M
1	P14618	KPYM	_FGVEQDVDM[Oxidation (M)]VFASFIR_	2	938.451			9			1			M
1	P14618	KPYM	_[Acetyl (Protein N-term)]SKPHSEAGTAFIQTQQLHAAMADTFLEHMC[Carbamidomethyl (C)]R_	4	889.67	30			1			C
1	P14618	KPYM	_[Acetyl (Protein N-term)]SKPHSEAGTAFIQTQQLHAAMADTFLEHMC[Carbamidomethyl (C)]R_	5	711.937	30			1			C
1	P14618	KPYM	_[Acetyl (Protein N-term)]SKPHSEAGTAFIQTQQLHAAMADTFLEHMC[Carbamidomethyl (C)]R_	3	1185.89	30			1			C
1	P14618	KPYM	_SKPHSEAGTAFIQTQQLHAAMADTFLEHMC[Carbamidomethyl (C)]R_	4	879.167	30			1			C
1	P14618	KPYM	_C[Carbamidomethyl (C)]DENILWLDYK_	2	734.842	1			1			C
1	P14618	KPYM	_GIFPVLC[Carbamidomethyl (C)]KDPVQEAWAEDVDLR_	3	853.097	7			1			C
1	P14618	KPYM	_AEGSDVANAVLDGADC[Carbamidomethyl (C)]IMLSGETAKGDYPLEAVR_	3	1165.55	16			1			C
1	P14618	KPYM	_AEGSDVANAVLDGADC[Carbamidomethyl (C)]IMLSGETAK_	3	832.053	16			1			C
1	P14618	KPYM	_NTGIIC[Carbamidomethyl (C)]TIGPASR_	2	680.356	6			1			C
1	P14625	ENPL	_GYEVIYLTEPVDEYC[Carbamidomethyl (C)]IQALPEFDGKR_	3	1035.5	15			1			C
1	P14625	ENPL	_IYFM[Oxidation (M)]AGSSR_	2	524.25			4			1			M
1	P14625	ENPL	_LTESPC[Carbamidomethyl (C)]ALVASQYGWSGNMER_	2	1178.54	6			1			C
1	P14625	ENPL	_LTESPC[Carbamidomethyl (C)]ALVASQYGWSGNMER_	3	786.028	6			1			C
1	P14625	ENPL	_KGYEVIYLTEPVDEYC[Carbamidomethyl (C)]IQALPEFDGKR_	3	1078.2	16			1			C
1	P14625	ENPL	_KGYEVIYLTEPVDEYC[Carbamidomethyl (C)]IQALPEFDGKR_	4	808.902	16			1			C
1	P14625	ENPL	_NLLHVTDTGVGM[Oxidation (M)]TREELVK_	3	710.04			12			1			M
1	P14625	ENPL	_NLGTIAK[lactylation]SGTSEFLNK_	2	876.462		7;16			1;0			K;K
1	P14735	IDE	_FHSAYYSSNLMAVC[Carbamidomethyl (C)]VLGR_	3	692.333	14			1			C
1	P14735	IDE	_FHSAYYSSNLMAVC[Carbamidomethyl (C)]VLGR_	2	1038	14			1			C
1	P14854	CX6B1	_NC[Carbamidomethyl (C)]WQNYLDFHR_	2	776.841	2			1			C
1	P14854	CX6B1	_NC[Carbamidomethyl (C)]WQNYLDFHR_	3	518.23	2			1			C
1	P14854	CX6B1	_GGDISVC[Carbamidomethyl (C)]EWYQR_	2	735.328	7			1			C
1	P14866	HNRPL	_VFNVFC[Carbamidomethyl (C)]LYGNVEK_	2	794.895	6			1			C
1	P14868	SYDC	_VTM[Oxidation (M)]LFLGLHNVR_	2	708.395			3			1			M
1	P14868	SYDC	_VTM[Oxidation (M)]LFLGLHNVR_	3	472.599			3			1			M
1	P14868	SYDC	_LEYC[Carbamidomethyl (C)]EALAMLR_	2	684.836	4			1			C
1	P14868	SYDC	_QC[Carbamidomethyl (C)]FLVLR_	2	468.26	2			1			C
1	P14927	QCR7	_[Acetyl (Protein N-term)]AGK[lactylation]QAVSASGK_	2	559.296		3;11			1;0			K;K
1	P15056	BRAF	_KTFFTLAFC[Carbamidomethyl (C)]DFC[Carbamidomethyl (C)]R_	3	571.602	9;12			1;1			C;C
1	P15056	BRAF	_KTFFTLAFC[Carbamidomethyl (C)]DFC[Carbamidomethyl (C)]R_	2	856.9	9;12			1;1			C;C
1	P15086	CBPB1	_EWISPAFC[Carbamidomethyl (C)]QWFVR_	2	863.414	8			1			C
1	P15104	GLNA	_VQAM[Oxidation (M)]YIWIDGTGEGLR_	2	912.951			4			1			M
1	P15104	GLNA	_VQAM[Oxidation (M)]YIWIDGTGEGLR_	3	608.97			4			1			M
1	P15104	GLNA	_QVYMSLPQGEK[lactylation]VQAMYIWIDGTGEGLR_	3	1047.85		11			1			K
1	P15104	GLNA	_QVYM[Oxidation (M)]SLPQGEKVQAMYIWIDGTGEGLR_	3	1029.18			4;15			1;0			M;M
1	P15104	GLNA	_VC[Carbamidomethyl (C)]EDFGVIATFDPKPIPGNWNGAGC[Carbamidomethyl (C)]HTNFSTK_	3	1179.55	2;25			1;1			C;C
1	P15104	GLNA	_VC[Carbamidomethyl (C)]EDFGVIATFDPKPIPGNWNGAGC[Carbamidomethyl (C)]HTNFSTK_	4	884.914	2;25			1;1			C;C
1	P15104	GLNA	_IAGTNAEVMPAQWEFQIGPC[Carbamidomethyl (C)]EGISMGDHLWVAR_	3	1224.25	20			1			C
1	P15104	GLNA	_IAGTNAEVMPAQWEFQIGPC[Carbamidomethyl (C)]EGISMGDHLWVAR_	4	918.436	20			1			C
1	P15104	GLNA	_IAGTNAEVM[Oxidation (M)]PAQWEFQIGPC[Carbamidomethyl (C)]EGISMGDHLWVAR_	4	922.435	20		9;25	1		1;0	C		M;M
1	P15104	GLNA	_LVLC[Carbamidomethyl (C)]EVFK_	2	504.283	4			1			C
1	P15104	GLNA	_GYFEDRRPSANC[Carbamidomethyl (C)]DPFSVTEALIR_	3	900.766	12			1			C
1	P15104	GLNA	_GYFEDRRPSANC[Carbamidomethyl (C)]DPFSVTEALIR_	4	675.826	12			1			C
1	P15104	GLNA	_LVLC[Carbamidomethyl (C)]EVFKYNR_	3	480.927	4			1			C
1	P15104	GLNA	_LVLC[Carbamidomethyl (C)]EVFKYNR_	2	720.887	4			1			C
1	P15104	GLNA	_AC[Carbamidomethyl (C)]LYAGVK_	2	441.231	2			1			C
1	P15104	GLNA	_AC[Carbamidomethyl (C)]LYAGVK_	1	881.455	2			1			C
1	P15104	GLNA	_TC[Carbamidomethyl (C)]LLNETGDEPFQYK[lactylation]N_	2	1000.95	2	15		1	1		C	K
1	P15104	GLNA	_TC[Carbamidomethyl (C)]LLNETGDEPFQYK_	2	907.917	2			1			C
1	P15121	ALDR	_AIGISNFNHLQVEM[Oxidation (M)]ILNKPGLK_	3	818.118			14			1			M
1	P15121	ALDR	_TTAQVLIRFPM[Oxidation (M)]QR_	3	526.292			11			1			M
1	P15121	ALDR	_HIDC[Carbamidomethyl (C)]AHVYQNENEVGVAIQEK_	3	818.389	4			1			C
1	P15144	AMPN	_M[Oxidation (M)]LSSFLSEDVFK_	2	709.847			1			1			M
1	P15144	AMPN	_STVYC[Carbamidomethyl (C)]NAIAQGGEEEWDFAWEQFR_	3	965.089	5			1			C
1	P15259	PGAM2	_MEFDIC[Carbamidomethyl (C)]YTSVLKR_	2	831.405	6			1			C
1	P15259	PGAM2	_MEFDIC[Carbamidomethyl (C)]YTSVLKR_	3	554.606	6			1			C
1	P15259	PGAM2	_M[Oxidation (M)]EFDIC[Carbamidomethyl (C)]YTSVLKR_	2	839.402	6		1	1		1	C		M
1	P15259	PGAM2	_M[Oxidation (M)]EFDIC[Carbamidomethyl (C)]YTSVLKR_	3	559.937	6		1	1		1	C		M
1	P15259	PGAM2	_FC[Carbamidomethyl (C)]GWFDAELSEK_	2	744.827	2			1			C
1	P15259	PGAM2	_MEFDIC[Carbamidomethyl (C)]YTSVLK_	2	753.354	6			1			C
1	P15259	PGAM2	_FC[Carbamidomethyl (C)]GWFDAELSEKGTEEAKR_	3	754.016	2			1			C
1	P15289	ARSA	_FTDFYVPVSLC[Carbamidomethyl (C)]TPSR_	2	894.935	11			1			C
1	P15311	EZRI	_ILQLC[Carbamidomethyl (C)]MGNHELYMR_	2	889.431	5			1			C
1	P15311	EZRI	_ILQLC[Carbamidomethyl (C)]MGNHELYMR_	3	593.29	5			1			C
1	P15311	EZRI	_RILQLC[Carbamidomethyl (C)]MGNHELYMR_	3	645.323	6			1			C
1	P15374	UCHL3	_PVC[Carbamidomethyl (C)]AVLLLFPITEK_	2	800.463	3			1			C
1	P15374	UCHL3	_PVC[Carbamidomethyl (C)]AVLLLFPITEK_	3	533.977	3			1			C
1	P15374	UCHL3	_PVC[Carbamidomethyl (C)]AVLLLFPITEKYEVFR_	3	765.425	3			1			C
1	P15374	UCHL3	_PVC[Carbamidomethyl (C)]AVLLLFPITEKYEVFRTEEEEK_	4	760.649	3			1			C
1	P15374	UCHL3	_KPFPINHGETSDETLLEDAIEVC[Carbamidomethyl (C)]KK_	4	718.361	23			1			C
1	P15374	UCHL3	_KPFPINHGETSDETLLEDAIEVC[Carbamidomethyl (C)]KK_	3	957.48	23			1			C
1	P15529	MCP	_GSVAIWSGKPPIC[Carbamidomethyl (C)]EK_	2	814.927	13			1			C
1	P15529	MCP	_GSVAIWSGKPPIC[Carbamidomethyl (C)]EK_	3	543.62	13			1			C
1	P15531	NDKA	_GDFC[Carbamidomethyl (C)]IQVGR_	2	526.253	4			1			C
1	P15586	GNS	_LMMLQSC[Carbamidomethyl (C)]SGPTC[Carbamidomethyl (C)]R_	2	770.841	7;12			1;1			C;C
1	P15586	GNS	_SMC[Carbamidomethyl (C)]GYQTFFAGK_	2	698.805	3			1			C
1	P15880	RS2	_KLLMMAGIDDC[Carbamidomethyl (C)]YTSAR_	2	922.939	11			1			C
1	P15880	RS2	_KLLMMAGIDDC[Carbamidomethyl (C)]YTSAR_	3	615.628	11			1			C
1	P15880	RS2	_LLMMAGIDDC[Carbamidomethyl (C)]YTSAR_	2	858.891	10			1			C
1	P15954	COX7C	_MC[Carbamidomethyl (C)]LYFGSAFATPFLVVR_	2	990	2			1			C
1	P15954	COX7C	_M[Oxidation (M)]C[Carbamidomethyl (C)]LYFGSAFATPFLVVR_	3	665.667	2		1	1		1	C		M
1	P15954	COX7C	_MC[Carbamidomethyl (C)]LYFGSAFATPFLVVR_	3	660.335	2			1			C
1	P16035	TIMP2	_MHITLC[Carbamidomethyl (C)]DFIVPWDTLSTTQKK_	3	845.431	6			1			C
1	P16083	NQO2	_YFLWPLQHGTLHFC[Carbamidomethyl (C)]GFK_	3	717.693	14			1			C
1	P16083	NQO2	_YFLWPLQHGTLHFC[Carbamidomethyl (C)]GFK_	4	538.521	14			1			C
1	P16083	NQO2	_YFLWPLQHGTLHFC[Carbamidomethyl (C)]GFK_	2	1076.04	14			1			C
1	P16152	CBR1	_ILLNAC[Carbamidomethyl (C)]C[Carbamidomethyl (C)]PGWVR_	2	729.871	6;7			1;1			C;C
1	P16219	ACADS	_GC[Carbamidomethyl (C)]ASTGVIMSVNNSLYLGPILK_	3	765.401	2			1			C
1	P16219	ACADS	_GSSTANLIFEDC[Carbamidomethyl (C)]RIPK_	2	904.454	12			1			C
1	P16219	ACADS	_GSSTANLIFEDC[Carbamidomethyl (C)]R_	2	735.338	12			1			C
1	P16435	NCPR	_VHPNSVHIC[Carbamidomethyl (C)]AVVVEYETK_	3	694.354	9			1			C
1	P16435	NCPR	_VHPNSVHIC[Carbamidomethyl (C)]AVVVEYETK_	2	1041.03	9			1			C
1	P16435	NCPR	_EVGETLLYYGC[Carbamidomethyl (C)]R_	2	730.348	11			1			C
1	P16444	DPEP1	_AGFVGGQFWSVYTPC[Carbamidomethyl (C)]DTQNK_	2	1131.52	15			1			C
1	P16444	DPEP1	_AGFVGGQFWSVYTPC[Carbamidomethyl (C)]DTQNK_	3	754.681	15			1			C
1	P16444	DPEP1	_M[Oxidation (M)]YPETFLYVTSSAGIR_	2	925.953			1			1			M
1	P16444	DPEP1	_AGFVGGQFWSVYTPC[Carbamidomethyl (C)]DTQNKDAVRR_	3	953.793	15			1			C
1	P16444	DPEP1	_AGFVGGQFWSVYTPC[Carbamidomethyl (C)]DTQNKDAVR_	3	901.759	15			1			C
1	P16444	DPEP1	_QTDSLVMVNFYNNYISC[Carbamidomethyl (C)]TNK_	2	1206.05	17			1			C
1	P16562	CRIS2	_SPNAVVGHYTQLVWYSTYQVGC[Carbamidomethyl (C)]GIAYC[Carbamidomethyl (C)]PNQDSLK_	4	969.709	22;27			1;1			C;C
1	P16562	CRIS2	_SPNAVVGHYTQLVWYSTYQVGC[Carbamidomethyl (C)]GIAYC[Carbamidomethyl (C)]PNQDSLK_	5	775.969	22;27			1;1			C;C
1	P16562	CRIS2	_YYYVC[Carbamidomethyl (C)]QYC[Carbamidomethyl (C)]PAGNNMNR_	2	1036.92	5;8			1;1			C;C
1	P16562	CRIS2	_YYYVC[Carbamidomethyl (C)]QYC[Carbamidomethyl (C)]PAGNNM[Oxidation (M)]NR_	2	1044.92	5;8		14	1;1		1	C;C		M
1	P16562	CRIS2	_YYYVC[Carbamidomethyl (C)]QYC[Carbamidomethyl (C)]PAGNNMNRK_	2	1100.97	5;8			1;1			C;C
1	P16562	CRIS2	_YYYVC[Carbamidomethyl (C)]QYC[Carbamidomethyl (C)]PAGNNMNRK_	3	734.317	5;8			1;1			C;C
1	P16615	AT2A2	_VSFYQLSHFLQC[Carbamidomethyl (C)]K_	2	828.914	12			1			C
1	P16615	AT2A2	_VSFYQLSHFLQC[Carbamidomethyl (C)]K_	3	552.945	12			1			C
1	P16615	AT2A2	_VGEATETALTC[Carbamidomethyl (C)]LVEK_	2	810.911	11			1			C
1	P16870	CBPE	_EALVSVWLQC[Carbamidomethyl (C)]TAISR_	2	866.956	10			1			C
1	P16870	CBPE	_EALVSVWLQC[Carbamidomethyl (C)]TAISR_	3	578.307	10			1			C
1	P16870	CBPE	_ELLIFLAQYLC[Carbamidomethyl (C)]NEYQK_	2	1023.02	11			1			C
1	P16870	CBPE	_ELLIFLAQYLC[Carbamidomethyl (C)]NEYQK_	3	682.352	11			1			C
1	P17050	NAGAB	_ASALVFFSC[Carbamidomethyl (C)]R_	2	579.292	9			1			C
1	P17152	TMM11	_LHNTIALAALVYC[Carbamidomethyl (C)]VK_	3	562.652	13			1			C
1	P17152	TMM11	_LHNTIALAALVYC[Carbamidomethyl (C)]VK_	2	843.474	13			1			C
1	P17152	TMM11	_LHNTIALAALVYC[Carbamidomethyl (C)]VKK_	3	605.35	13			1			C
1	P17174	AATC	_YFVSEGFEFFC[Carbamidomethyl (C)]AQSFSK_	2	1040.46	11			1			C
1	P17174	AATC	_YFVSEGFEFFC[Carbamidomethyl (C)]AQSFSK_	3	693.977	11			1			C
1	P17342	ANPRC	_VVIMC[Carbamidomethyl (C)]ASSDTIR_	2	676.339	5			1			C
1	P17405	ASM	_GDM[Oxidation (M)]QLFQTFWFLYHK_	3	659.65			3			1			M
1	P17405	ASM	_LISLNMNFC[Carbamidomethyl (C)]SR_	2	677.834	9			1			C
1	P17405	ASM	_GDMQLFQTFWFLYHKGHPPSEPC[Carbamidomethyl (C)]GTPC[Carbamidomethyl (C)]R_	4	849.14	23;27			1;1			C;C
1	P17858	PFKAL	_TFVLEVM[Oxidation (M)]GR_	2	534.281			7			1			M
1	P17858	PFKAL	_AAAYNLVQHGITNLC[Carbamidomethyl (C)]VIGGDGSLTGANIFR_	3	1034.86	15			1			C
1	P17858	PFKAL	_RAAAYNLVQHGITNLC[Carbamidomethyl (C)]VIGGDGSLTGANIFR_	4	815.425	16			1			C
1	P17858	PFKAL	_C[Carbamidomethyl (C)]HDYYTTEFLYNLYSSEGK_	3	797.348	1			1			C
1	P17858	PFKAL	_C[Carbamidomethyl (C)]HDYYTTEFLYNLYSSEGK_	2	1195.52	1			1			C
1	P17858	PFKAL	_TYSHLNIAGLVGSIDNDFC[Carbamidomethyl (C)]GTDMTIGTDSALHR_	4	888.669	19			1			C
1	P17931	LEG3	_M[Oxidation (M)]LITILGTVKPNANR_	2	828.977			1			1			M
1	P17931	LEG3	_M[Oxidation (M)]LITILGTVKPNANR_	3	552.987			1			1			M
1	P17948	VGFR1	_ISGIYIC[Carbamidomethyl (C)]IASNK_	2	669.858	7			1			C
1	P17980	PRS6A	_AVC[Carbamidomethyl (C)]VEAGMIALRR_	3	482.595	3			1			C
1	P17980	PRS6A	_AVC[Carbamidomethyl (C)]VEAGMIALRR_	2	723.389	3			1			C
1	P17980	PRS6A	_AVC[Carbamidomethyl (C)]VEAGMIALR_	2	645.339	3			1			C
1	P17987	TCPA	_SQMESMLISGYALNC[Carbamidomethyl (C)]VVGSQGMPK_	3	863.072	15			1			C
1	P17987	TCPA	_SQMESMLISGYALNC[Carbamidomethyl (C)]VVGSQGM[Oxidation (M)]PK_	3	868.404	15		3;6;22	1		0;0;1	C		M;M;M
1	P17987	TCPA	_SQNVM[Oxidation (M)]AAASIANIVK_	2	766.909			5			1			M
1	P17987	TCPA	_SQMESMLISGYALNC[Carbamidomethyl (C)]VVGSQGMPKR_	3	915.106	15			1			C
1	P17987	TCPA	_ILATGANVILTTGGIDDMC[Carbamidomethyl (C)]LK_	2	1088.57	19			1			C
1	P17987	TCPA	_ILATGANVILTTGGIDDMC[Carbamidomethyl (C)]LK_	3	726.05	19			1			C
1	P17987	TCPA	_SLHDALC[Carbamidomethyl (C)]VVK[lactylation]R_	2	685.366	7	10		1	1		C	K
1	P17987	TCPA	_SLHDALC[Carbamidomethyl (C)]VVK[lactylation]R_	3	457.247	7	10		1	1		C	K
1	P17987	TCPA	_IC[Carbamidomethyl (C)]DDELILIK_	2	616.334	2			1			C
1	P17987	TCPA	_DNK[lactylation]QAGVFEPTIVK_	2	809.428		3;14			0.97;0.03			K;K
1	P17987	TCPA	_YINENLIVNTDELGRDC[Carbamidomethyl (C)]LINAAK_	3	883.45	17			1			C
1	P17987	TCPA	_IAC[Carbamidomethyl (C)]LDFSLQK_	2	597.813	3			1			C
1	P17987	TCPA	_SVVPGGGAVEAALSIYLENYATSM[Oxidation (M)]GSR_	3	905.781			24			1			M
1	P18085	ARF4	_NIC[Carbamidomethyl (C)]FTVWDVGGQDR_	2	833.886	3			1			C
1	P18085	ARF4	_NIC[Carbamidomethyl (C)]FTVWDVGGQDRIRPLWK_	3	820.758	3			1			C
1	P18124	RL7	_YGIIC[Carbamidomethyl (C)]MEDLIHEIYTVGKR_	4	578.296	5			1			C
1	P18124	RL7	_YGIIC[Carbamidomethyl (C)]MEDLIHEIYTVGKR_	3	770.726	5			1			C
1	P18440	ARY1	_K[lactylation]IYSFTLKPR_	3	442.259		1;8			0.99;0.01			K;K
1	P18440	ARY1	_SFC[Carbamidomethyl (C)]SLQTPDGVHC[Carbamidomethyl (C)]LVGFTLTHR_	3	844.742	3;13			1;1			C;C
1	P18440	ARY1	_SFC[Carbamidomethyl (C)]SLQTPDGVHC[Carbamidomethyl (C)]LVGFTLTHR_	4	633.809	3;13			1;1			C;C
1	P18669	PGAM1	_DAGYEFDIC[Carbamidomethyl (C)]FTSVQKR_	2	968.449	9			1			C
1	P18669	PGAM1	_DAGYEFDIC[Carbamidomethyl (C)]FTSVQKR_	3	645.968	9			1			C
1	P18754	RCC1	_LPAVSSVAC[Carbamidomethyl (C)]GASVGYAVTK_	2	918.98	9			1			C
1	P18754	RCC1	_VASGNDHLVMLTADGDLYTLGC[Carbamidomethyl (C)]GEQGQLGR_	3	1049.83	22			1			C
1	P18754	RCC1	_KKPALVSIPEDVVQAEAGGMHTVC[Carbamidomethyl (C)]LSK_	4	716.881	24			1			C
1	P18754	RCC1	_SGQVYSFGC[Carbamidomethyl (C)]NDEGALGR_	2	908.9	9			1			C
1	P18754	RCC1	_SWVGFSGGQHHTVC[Carbamidomethyl (C)]MDSEGK_	3	735.986	14			1			C
1	P19367	HXK1	_MISGM[Oxidation (M)]YLGEIVR_	2	692.852			1;5			0;1			M;M
1	P19367	HXK1	_M[Oxidation (M)]VSGMYLGELVR_	2	685.844			1;5			1;0			M;M
1	P19367	HXK1	_MVSGM[Oxidation (M)]YLGELVR_	2	685.844			1;5			0.2;0.8			M;M
1	P19367	HXK1	_LGVEPSDDDC[Carbamidomethyl (C)]VSVQHVC[Carbamidomethyl (C)]TIVSFR_	3	873.744	10;17			1;1			C;C
1	P19367	HXK1	_KLPVGFTFSFPC[Carbamidomethyl (C)]QQSK_	2	935.98	12			1			C
1	P19367	HXK1	_KLPVGFTFSFPC[Carbamidomethyl (C)]QQSK_	3	624.322	12			1			C
1	P19367	HXK1	_GAAM[Oxidation (M)]VTAVAYR_	2	563.29			4			1			M
1	P19367	HXK1	_LPVGFTFSFPC[Carbamidomethyl (C)]QQSK_	2	871.932	11			1			C
1	P19367	HXK1	_AAQLC[Carbamidomethyl (C)]GAGMAAVVDKIR_	2	865.956	5			1			C
1	P19367	HXK1	_AAQLC[Carbamidomethyl (C)]GAGMAAVVDKIR_	3	577.64	5			1			C
1	P19367	HXK1	_AILQQLGLNSTC[Carbamidomethyl (C)]DDSILVK_	2	1044.55	12			1			C
1	P19367	HXK1	_DKKLPVGFTFSFPC[Carbamidomethyl (C)]QQSK_	3	705.363	14			1			C
1	P19367	HXK1	_M[Oxidation (M)]LPSFVR_	2	433.234			1			1			M
1	P19367	HXK1	_ATDC[Carbamidomethyl (C)]VGHDVVTLLR_	2	778.398	4			1			C
1	P19367	HXK1	_ATDC[Carbamidomethyl (C)]VGHDVVTLLR_	3	519.268	4			1			C
1	P19367	HXK1	_M[Oxidation (M)]LPTFVR_	2	440.241			1			1			M
1	P19367	HXK1	_C[Carbamidomethyl (C)]NVSFLLSEDGSGK_	2	756.854	1			1			C
1	P19367	HXK1	_C[Carbamidomethyl (C)]NVSFLLSEDGSGKGAALITAVGVR_	3	841.107	1			1			C
1	P19367	HXK1	_AAQLC[Carbamidomethyl (C)]GAGMAAVVDK_	2	731.363	5			1			C
1	P19367	HXK1	_RAAQLC[Carbamidomethyl (C)]GAGMAAVVDKIR_	3	629.673	6			1			C
1	P19367	HXK1	_TVC[Carbamidomethyl (C)]GVVSRR_	2	517.282	3			1			C
1	P19404	NDUV2	_VYEVATFYTM[Oxidation (M)]YNR_	2	836.887			10			1			M
1	P20042	IF2B	_LYFLQC[Carbamidomethyl (C)]ETC[Carbamidomethyl (C)]HSR_	2	807.364	6;9			1;1			C;C
1	P20073	ANXA7	_VLIEILC[Carbamidomethyl (C)]TR_	2	558.826	7			1			C
1	P20073	ANXA7	_LGTDESC[Carbamidomethyl (C)]FNMILATR_	2	864.408	7			1			C
1	P20151	KLK2	_HSQPWQVAVYSHGWAHC[Carbamidomethyl (C)]GGVLVHPQWVLTAAHC[Carbamidomethyl (C)]LK_	6	670.334	17;33			1;1			C;C
1	P20151	KLK2	_HSQPWQVAVYSHGWAHC[Carbamidomethyl (C)]GGVLVHPQWVLTAAHC[Carbamidomethyl (C)]LK_	5	804.2	17;33			1;1			C;C
1	P20151	KLK2	_HSQPWQVAVYSHGWAHC[Carbamidomethyl (C)]GGVLVHPQWVLTAAHC[Carbamidomethyl (C)]LK_	4	1005	17;33			1;1			C;C
1	P20151	KLK2	_SLQC[Carbamidomethyl (C)]VSLHLLSNDMC[Carbamidomethyl (C)]AR_	2	1002.48	4;15			1;1			C;C
1	P20151	KLK2	_SLQC[Carbamidomethyl (C)]VSLHLLSNDMC[Carbamidomethyl (C)]AR_	3	668.654	4;15			1;1			C;C
1	P20151	KLK2	_SLQC[Carbamidomethyl (C)]VSLHLLSNDM[Oxidation (M)]C[Carbamidomethyl (C)]AR_	2	1010.47	4;15		14	1;1		1	C;C		M
1	P20151	KLK2	_SLQC[Carbamidomethyl (C)]VSLHLLSNDM[Oxidation (M)]C[Carbamidomethyl (C)]AR_	3	673.985	4;15		14	1;1		1	C;C		M
1	P20151	KLK2	_VTEFMLC[Carbamidomethyl (C)]AGLWTGGK_	2	835.407	7			1			C
1	P20151	KLK2	_VTEFMLC[Carbamidomethyl (C)]AGLWTGGK_	3	557.274	7			1			C
1	P20151	KLK2	_HSQPWQVAVYSHGWAHC[Carbamidomethyl (C)]GGVLVHPQWVLTAAHC[Carbamidomethyl (C)]LKK_	6	691.684	17;33			1;1			C;C
1	P20151	KLK2	_HSQPWQVAVYSHGWAHC[Carbamidomethyl (C)]GGVLVHPQWVLTAAHC[Carbamidomethyl (C)]LKK_	5	829.819	17;33			1;1			C;C
1	P20151	KLK2	_HSQPWQVAVYSHGWAHC[Carbamidomethyl (C)]GGVLVHPQWVLTAAHC[Carbamidomethyl (C)]LKK_	4	1037.02	17;33			1;1			C;C
1	P20151	KLK2	_VLGLPTQEPALGTTC[Carbamidomethyl (C)]YASGWGSIEPEEFLRPR_	3	1177.92	15			1			C
1	P20151	KLK2	_AYSEKVTEFMLC[Carbamidomethyl (C)]AGLWTGGK_	3	750.031	12			1			C
1	P20155	ISK2	_HFNPVC[Carbamidomethyl (C)]GSDMSTYANEC[Carbamidomethyl (C)]TLC[Carbamidomethyl (C)]MK_	3	874.69	6;17;20			1;1;1			C;C;C
1	P20160	CAP7	_FVMTAASC[Carbamidomethyl (C)]FQSQNPGVSTVVLGAYDLR_	3	973.477	8			1			C
1	P20160	CAP7	_HFC[Carbamidomethyl (C)]GGALIHAR_	3	413.545	3			1			C
1	P20160	CAP7	_HFC[Carbamidomethyl (C)]GGALIHAR_	2	619.814	3			1			C
1	P20160	CAP7	_RGGIC[Carbamidomethyl (C)]NGDGGTPLVC[Carbamidomethyl (C)]EGLAHGVASFSLGPC[Carbamidomethyl (C)]GR_	3	1076.84	5;15;30			1;1;1			C;C;C
1	P20337	RAB3B	_TYSWDNAQVILVGNKC[Carbamidomethyl (C)]DMEEER_	3	886.404	16			1			C
1	P20338	RAB4A	_MLASQNIVIILC[Carbamidomethyl (C)]GNKK_	3	601.339	12			1			C
1	P20338	RAB4A	_MLASQNIVIILC[Carbamidomethyl (C)]GNKK_	2	901.505	12			1			C
1	P20338	RAB4A	_M[Oxidation (M)]LASQNIVIILC[Carbamidomethyl (C)]GNKK_	3	606.671	12		1	1		1	C		M
1	P20338	RAB4A	_M[Oxidation (M)]LASQNIVIILC[Carbamidomethyl (C)]GNKK_	2	909.502	12		1	1		1	C		M
1	P20340	RAB6A	_GSDVIIM[Oxidation (M)]LVGNK_	2	631.345			7			1			M
1	P20340	RAB6A	_ELNVM[Oxidation (M)]FIETSAK_	2	699.353			5			1			M
1	P20618	PSB1	_AM[Oxidation (M)]TTGAIAAMLSTILYSRR_	3	681.696			2;10			0.75;0.25			M;M
1	P20618	PSB1	_TVIGC[Carbamidomethyl (C)]SGFHGDC[Carbamidomethyl (C)]LTLTK_	2	933.448	5;12			1;1			C;C
1	P20645	MPRD	_AVVMISC[Carbamidomethyl (C)]NR_	2	525.265	7			1			C
1	P20933	ASPG	_LSTFTQFSFMVYNSEKNQPTEEKVDC[Carbamidomethyl (C)]I_	3	1081.51	26			1			C
1	P21266	GSTM3	_[Acetyl (Protein N-term)]SC[Carbamidomethyl (C)]ESSMVLGYWDIR_	2	872.887	2			1			C
1	P21266	GSTM3	_[Acetyl (Protein N-term)]SC[Carbamidomethyl (C)]ESSM[Oxidation (M)]VLGYWDIR_	2	880.885	2		6	1		1	C		M
1	P21266	GSTM3	_[Acetyl (Protein N-term)]SC[Carbamidomethyl (C)]ESSM[Oxidation (M)]VLGYWDIR_	3	587.592	2		6	1		1	C		M
1	P21266	GSTM3	_LLLEFTDTSYEEK[lactylation]R_	2	908.454		13			1			K
1	P21266	GSTM3	_IRVDIIENQVM[Oxidation (M)]DFR_	3	588.642			11			1			M
1	P21266	GSTM3	_IRVDIIENQVM[Oxidation (M)]DFR_	2	882.459			11			1			M
1	P21266	GSTM3	_VDIIENQVM[Oxidation (M)]DFR_	2	747.867			9			1			M
1	P21266	GSTM3	_QFSM[Oxidation (M)]FLGKFSWFAGEK_	3	642.647			4			1			M
1	P21266	GSTM3	_IAAYLQSDQFC[Carbamidomethyl (C)]K_	2	722.35	11			1			C
1	P21266	GSTM3	_C[Carbamidomethyl (C)]LDEFPNLK[lactylation]AFMC[Carbamidomethyl (C)]R_	2	936.926	1;13	9		1;1	1		C;C	K
1	P21266	GSTM3	_NK[lactylation]ITQSNAILR_	2	665.378		2			1			K
1	P21266	GSTM3	_LK[lactylation]PQYLEELPGQLK_	2	864.483		2;14			1;0			K;K
1	P21266	GSTM3	_MSC[Carbamidomethyl (C)]ESSM[Oxidation (M)]VLGYWDIR_	3	617.269	3		1;7	1		0.04;0.96	C		M;M
1	P21266	GSTM3	_LC[Carbamidomethyl (C)]YSSDHEK[lactylation]LKPQYLEELPGQLK_	3	949.813	2	9;11;23		1	1;0;0		C	K;K;K
1	P21266	GSTM3	_HNMC[Carbamidomethyl (C)]GETEEEKIRVDIIENQVMDFR_	4	773.861	4			1			C
1	P21266	GSTM3	_HNMC[Carbamidomethyl (C)]GETEEEKIRVDIIENQVMDFR_	3	1031.48	4			1			C
1	P21266	GSTM3	_IAAYLQSDQFC[Carbamidomethyl (C)]K[lactylation]MPINNK_	2	1107.04	11	12;18		1	1;0		C	K;K
1	P21266	GSTM3	_C[Carbamidomethyl (C)]LDEFPNLK_	2	568.276	1			1			C
1	P21266	GSTM3	_AFMC[Carbamidomethyl (C)]RFEALEK_	2	701.336	4			1			C
1	P21266	GSTM3	_YTC[Carbamidomethyl (C)]GEAPDYDR_	2	673.77	3			1			C
1	P21266	GSTM3	_YTC[Carbamidomethyl (C)]GEAPDYDRSQWLDVK_	2	1101.99	3			1			C
1	P21266	GSTM3	_HNMC[Carbamidomethyl (C)]GETEEEK[lactylation]IR_	2	852.869	4	11		1	1		C	K
1	P21266	GSTM3	_LC[Carbamidomethyl (C)]YSSDHEK_	2	569.745	2			1			C
1	P21281	VATB2	_LALTTAEFLAYQC[Carbamidomethyl (C)]EK_	2	879.443	13			1			C
1	P21359	NF1	_ALVVFGC[Carbamidomethyl (C)]ISKR_	2	625.358	7			1			C
1	P21359	NF1	_IC[Carbamidomethyl (C)]LAQNSPSTFHYVLVNSLHR_	3	819.422	2			1			C
1	P21741	MK	_YK[lactylation]FENWGAC[Carbamidomethyl (C)]DGGTGTK_	2	931.904	9	2;16		1	1;0		C	K;K
1	P21741	MK	_YKFENWGAC[Carbamidomethyl (C)]DGGTGTK_	2	895.894	9			1			C
1	P21741	MK	_VTK[lactylation]PC[Carbamidomethyl (C)]TPK_	2	501.768	5	3;8		1	1;0		C	K;K
1	P21796	VDAC1	_FGIAAK[lactylation]YQIDPDAC[Carbamidomethyl (C)]FSAK_	2	1037.5	14	6;18		1	1;0		C	K;K
1	P21912	SDHB	_C[Carbamidomethyl (C)]GPMVLDALIK_	2	608.825	1			1			C
1	P21926	CD9	_AIHYALNC[Carbamidomethyl (C)]C[Carbamidomethyl (C)]GLAGGVEQFISDIC[Carbamidomethyl (C)]PK_	3	931.777	8;9;23			1;1;1			C;C;C
1	P21964	COMT	_GSSC[Carbamidomethyl (C)]FEC[Carbamidomethyl (C)]THYQSFLEYR_	2	1085.95	4;7			1;1			C;C
1	P21964	COMT	_GSSC[Carbamidomethyl (C)]FEC[Carbamidomethyl (C)]THYQSFLEYR_	3	724.303	4;7			1;1			C;C
1	P21964	COMT	_IVDAVIQEHQPSVLLELGAYC[Carbamidomethyl (C)]GYSAVR_	3	996.515	21			1			C
1	P21964	COMT	_YLPDTLLLEEC[Carbamidomethyl (C)]GLLR_	2	902.979	11			1			C
1	P21964	COMT	_LITIEINPDC[Carbamidomethyl (C)]AAITQR_	2	914.485	10			1			C
1	P21980	TGM2	_VKYGQC[Carbamidomethyl (C)]WVFAAVAC[Carbamidomethyl (C)]TVLR_	3	710.033	6;14			1;1			C;C
1	P22059	OSBP1	_YLSIMPLGTIHC[Carbamidomethyl (C)]IFHATGHHYTWK_	3	961.812	12			1			C
1	P22059	OSBP1	_YLSIMPLGTIHC[Carbamidomethyl (C)]IFHATGHHYTWK_	4	721.611	12			1			C
1	P22059	OSBP1	_VHFALLGTWDEKMEC[Carbamidomethyl (C)]FK_	3	704.341	15			1			C
1	P22061	PIMT	_ALDVGSGSGILTAC[Carbamidomethyl (C)]FAR_	2	847.93	14			1			C
1	P22061	PIMT	_C[Carbamidomethyl (C)]NPYMDSPQSIGFQATISAPHMHAYALELLFDQLHEGAK_	5	878.417	1			1			C
1	P22090	RS4Y1	_EC[Carbamidomethyl (C)]LPLIVFLR_	2	630.363	2			1			C
1	P22090	RS4Y1	_LREC[Carbamidomethyl (C)]LPLIVFLR_	3	510.306	4			1			C
1	P22090	RS4Y1	_LREC[Carbamidomethyl (C)]LPLIVFLR_	2	764.955	4			1			C
1	P22090	RS4Y1	_IINFIKFDTGNLC[Carbamidomethyl (C)]MVIGGANLGR_	3	841.779	13			1			C
1	P22090	RS4Y1	_FDTGNLC[Carbamidomethyl (C)]MVIGGANLGR_	2	897.935	7			1			C
1	P22102	PUR2	_TFNC[Carbamidomethyl (C)]GVGAVLVVSK_	2	725.89	4			1			C
1	P22234	PUR6	_ITSC[Carbamidomethyl (C)]IFQLLQEAGIK_	2	860.969	4			1			C
1	P22234	PUR6	_ITSC[Carbamidomethyl (C)]IFQLLQEAGIK_	3	574.315	4			1			C
1	P22234	PUR6	_VVVLMGSTSDLGHC[Carbamidomethyl (C)]EK_	2	866.424	14			1			C
1	P22314	UBA1	_YFLVGAGAIGC[Carbamidomethyl (C)]ELLK_	2	805.934	11			1			C
1	P22314	UBA1	_YFLVGAGAIGC[Carbamidomethyl (C)]ELLK_	3	537.625	11			1			C
1	P22314	UBA1	_SLVLQRPQTWADC[Carbamidomethyl (C)]VTWAC[Carbamidomethyl (C)]HHWHTQYSNNIR_	4	941.948	13;18			1;1			C;C
1	P22314	UBA1	_SLVLQRPQTWADC[Carbamidomethyl (C)]VTWAC[Carbamidomethyl (C)]HHWHTQYSNNIR_	5	753.76	13;18			1;1			C;C
1	P22314	UBA1	_SLVLQRPQTWADC[Carbamidomethyl (C)]VTWAC[Carbamidomethyl (C)]HHWHTQYSNNIR_	3	1255.6	13;18			1;1			C;C
1	P22314	UBA1	_SLVLQRPQTWADC[Carbamidomethyl (C)]VTWAC[Carbamidomethyl (C)]HHWHTQYSNNIR_	6	628.301	13;18			1;1			C;C
1	P22314	UBA1	_QKYFLVGAGAIGC[Carbamidomethyl (C)]ELLK_	2	934.011	13			1			C
1	P22314	UBA1	_QKYFLVGAGAIGC[Carbamidomethyl (C)]ELLK_	3	623.01	13			1			C
1	P22314	UBA1	_PAQLHIGFQALHQFC[Carbamidomethyl (C)]AQHGRPPRPR_	4	730.635	15			1			C
1	P22314	UBA1	_PAQLHIGFQALHQFC[Carbamidomethyl (C)]AQHGRPPRPR_	3	973.844	15			1			C
1	P22314	UBA1	_PAQLHIGFQALHQFC[Carbamidomethyl (C)]AQHGRPPRPR_	6	487.426	15			1			C
1	P22314	UBA1	_PAQLHIGFQALHQFC[Carbamidomethyl (C)]AQHGRPPRPR_	5	584.709	15			1			C
1	P22314	UBA1	_VLGPYTFSIC[Carbamidomethyl (C)]DTSNFSDYIR_	2	1178.05	10			1			C
1	P22314	UBA1	_VLGPYTFSIC[Carbamidomethyl (C)]DTSNFSDYIR_	3	785.704	10			1			C
1	P22314	UBA1	_TEHKLEITM[Oxidation (M)]LSQGVSMLYSFFMPAAK_	4	744.623			9;16;22			1;0;0			M;M;M
1	P22413	ENPP1	_NQEILIPTHFFIVLTSC[Carbamidomethyl (C)]K_	3	720.722	17			1			C
1	P22612	KAPCG	_FSEPHAC[Carbamidomethyl (C)]FYAAQVVLAVQYLHSLDLIHR_	5	657.739	7			1			C
1	P22612	KAPCG	_FSEPHAC[Carbamidomethyl (C)]FYAAQVVLAVQYLHSLDLIHR_	4	821.922	7			1			C
1	P22695	QCR2	_M[Oxidation (M)]ALIGLGVSHPVLK_	2	725.926			1			1			M
1	P22695	QCR2	_M[Oxidation (M)]ALIGLGVSHPVLK_	3	484.287			1			1			M
1	P22695	QCR2	_ENMAYTVEC[Carbamidomethyl (C)]LR_	2	693.313	9			1			C
1	P22830	HEMH	_SEVVILFSAHSLPM[Oxidation (M)]SVVNR_	3	701.042			14			1			M
1	P22830	HEMH	_WSTIDRWPTHHLLIQC[Carbamidomethyl (C)]FADHILK_	4	722.626	16			1			C
1	P23258	TBG1	_QTNHC[Carbamidomethyl (C)]YIAILNIIQGEVDPTQVHK_	3	931.145	5			1			C
1	P23258	TBG1	_QTNHC[Carbamidomethyl (C)]YIAILNIIQGEVDPTQVHK_	4	698.61	5			1			C
1	P23258	TBG1	_DRQTNHC[Carbamidomethyl (C)]YIAILNIIQGEVDPTQVHK_	3	1021.52	7			1			C
1	P23258	TBG1	_DRQTNHC[Carbamidomethyl (C)]YIAILNIIQGEVDPTQVHK_	4	766.392	7			1			C
1	P23352	KALM	_VFWSWM[Oxidation (M)]VSSK_	2	636.808			6			1			M
1	P23352	KALM	_TTGSEASSGMTHENYIILQDLSFSC[Carbamidomethyl (C)]K_	3	959.441	25			1			C
1	P23368	MAOM	_YIYIM[Oxidation (M)]GIQER_	2	651.332			5			1			M
1	P23368	MAOM	_LC[Carbamidomethyl (C)]LYTAC[Carbamidomethyl (C)]AGIRPDR_	3	555.945	2;7			1;1			C;C
1	P23368	MAOM	_LC[Carbamidomethyl (C)]LYTAC[Carbamidomethyl (C)]AGIRPDR_	2	833.414	2;7			1;1			C;C
1	P23381	SYWC	_DIIAC[Carbamidomethyl (C)]GFDINK_	2	633.313	5			1			C
1	P23381	SYWC	_GIFGFTDSDC[Carbamidomethyl (C)]IGK_	2	708.827	10			1			C
1	P23458	JAK1	_HIVYLYGVC[Carbamidomethyl (C)]VR_	2	689.869	9			1			C
1	P23458	JAK1	_HIVYLYGVC[Carbamidomethyl (C)]VR_	3	460.248	9			1			C
1	P23527	H2B1O	_AM[Oxidation (M)]GIMNSFVNDIFER_	2	880.411			2;5			0.94;0.06			M;M
1	P23527	H2B1O	_AM[Oxidation (M)]GIM[Oxidation (M)]NSFVNDIFER_	2	888.408			2;5			1;1			M;M
1	P23527	H2B1O	_LLLPGELAK[lactylation]HAVSEGTK_	2	918.017		9;17			1;0			K;K
1	P23527	H2B1O	_LLLPGELAK[lactylation]HAVSEGTK_	3	612.347		9;17			1;0			K;K
1	P23527	H2B1O	_AVTK[lactylation]YTSSK_	2	528.782		4;9			1;0			K;K
1	P23527	H2B1O	_VLK[lactylation]QVHPDTGISSK_	2	790.936		3;14			1;0			K;K
1	P23527	H2B1O	_VLK[lactylation]QVHPDTGISSK_	3	527.626		3;14			0.93;0.07			K;K
1	P23527	H2B1O	_HAVSEGTK[lactylation]AVTK_	2	650.349		8;12			1;0			K;K
1	P23528	COF1	_NIILEEGK[lactylation]EILVGDVGQTVDDPYATFVK_	3	1045.54		8;28			1;0			K;K
1	P23528	COF1	_AVLFC[Carbamidomethyl (C)]LSEDKK_	2	655.345	5			1			C
1	P23528	COF1	_AVLFC[Carbamidomethyl (C)]LSEDKK_	3	437.232	5			1			C
1	P23528	COF1	_K[lactylation]SSTPEEVK_	2	538.777		1;9			0.89;0.11			K;K
1	P23528	COF1	_LTGIKHELQANC[Carbamidomethyl (C)]YEEVKDR_	3	768.386	12			1			C
1	P23634	AT2B4	_M[Oxidation (M)]TVVQAYIGGIHYR_	2	812.419			1			1			M
1	P23634	AT2B4	_M[Oxidation (M)]TVVQAYIGGIHYR_	3	541.949			1			1			M
1	P23634	AT2B4	_KAPLHSPPSQHYTIVFNTFVLM[Oxidation (M)]QLFNEINSR_	4	911.973			22			1			M
1	P23634	AT2B4	_KAPLHSPPSQHYTIVFNTFVLM[Oxidation (M)]QLFNEINSR_	5	729.779			22			1			M
1	P23634	AT2B4	_SRDALTQINVHYGGVQNLC[Carbamidomethyl (C)]SR_	3	796.733	19			1			C
1	P23634	AT2B4	_APLHSPPSQHYTIVFNTFVLM[Oxidation (M)]QLFNEINSR_	4	879.949			21			1			M
1	P23634	AT2B4	_TEC[Carbamidomethyl (C)]ALLGFVTDLK_	2	733.882	3			1			C
1	P23634	AT2B4	_DALTQINVHYGGVQNLC[Carbamidomethyl (C)]SR_	2	1073.03	17			1			C
1	P23634	AT2B4	_DALTQINVHYGGVQNLC[Carbamidomethyl (C)]SR_	3	715.688	17			1			C
1	P23634	AT2B4	_QVGNKTEC[Carbamidomethyl (C)]ALLGFVTDLK_	3	665.019	8			1			C
1	P23634	AT2B4	_EGDFGC[Carbamidomethyl (C)]TVMELR_	2	707.31	6			1			C
1	P23743	DGKA	_HLSLALFQSFETGHC[Carbamidomethyl (C)]LNETNVTK_	3	882.771	15			1			C
1	P23786	CPT2	_TLTIDC[Carbamidomethyl (C)]VQFQR_	2	690.851	6			1			C
1	P23786	CPT2	_QYGQTVATYESC[Carbamidomethyl (C)]STAAFK_	2	1006.46	12			1			C
1	P23786	CPT2	_KVDSAVFC[Carbamidomethyl (C)]LC[Carbamidomethyl (C)]LDDFPIKDLVHLSHNMLHGDGTNR_	5	785.586	8;10			1;1			C;C
1	P23921	RIR1	_SAGGIGVAVSC[Carbamidomethyl (C)]IR_	2	623.832	11			1			C
1	P24158	PRTN3	_GNPGSHFC[Carbamidomethyl (C)]GGTLIHPSFVLTAAHC[Carbamidomethyl (C)]LR_	3	936.127	8;24			1;1			C;C
1	P24158	PRTN3	_GNPGSHFC[Carbamidomethyl (C)]GGTLIHPSFVLTAAHC[Carbamidomethyl (C)]LR_	4	702.347	8;24			1;1			C;C
1	P24158	PRTN3	_GNPGSHFC[Carbamidomethyl (C)]GGTLIHPSFVLTAAHC[Carbamidomethyl (C)]LR_	5	562.079	8;24			1;1			C;C
1	P24386	RAE1	_ILWALYFNM[Oxidation (M)]R_	2	671.852			9			1			M
1	P24386	RAE1	_MC[Carbamidomethyl (C)]AVFGGIYC[Carbamidomethyl (C)]LR_	2	723.838	2;10			1;1			C;C
1	P24666	PPAC	_SVLFVC[Carbamidomethyl (C)]LGNIC[Carbamidomethyl (C)]R_	2	719.371	6;11			1;1			C;C
1	P24666	PPAC	_SVLFVC[Carbamidomethyl (C)]LGNIC[Carbamidomethyl (C)]R_	3	479.916	6;11			1;1			C;C
1	P24666	PPAC	_[Acetyl (Protein N-term)]MAEQATKSVLFVC[Carbamidomethyl (C)]LGNIC[Carbamidomethyl (C)]R_	4	560.531	13;18			1;1			C;C
1	P24666	PPAC	_QITKEDFATFDYILC[Carbamidomethyl (C)]MDESNLR_	3	903.756	15			1			C
1	P24752	THIL	_AIMMASQSLMC[Carbamidomethyl (C)]GHQDVMVAGGMESMSNVPYVMNR_	3	1244.88	11			1			C
1	P24752	THIL	_AIMMASQSLMC[Carbamidomethyl (C)]GHQDVMVAGGMESMSNVPYVMNR_	4	933.912	11			1			C
1	P24752	THIL	_QGEYGLASIC[Carbamidomethyl (C)]NGGGGASAMLIQKL_	2	1198.09	10			1			C
1	P24752	THIL	_QGEYGLASIC[Carbamidomethyl (C)]NGGGGASAMLIQKL_	3	799.063	10			1			C
1	P24752	THIL	_QAVLGAGLPISTPC[Carbamidomethyl (C)]TTINKVC[Carbamidomethyl (C)]ASGMK_	3	892.129	14;21			1;1			C;C
1	P25311	ZA2G	_C[Carbamidomethyl (C)]LAYDFYPGKIDVHWTR_	3	714.347	1			1			C
1	P25311	ZA2G	_C[Carbamidomethyl (C)]LAYDFYPGKIDVHWTR_	4	536.012	1			1			C
1	P25398	RS12	_LVEALC[Carbamidomethyl (C)]AEHQINLIK_	2	875.98	6			1			C
1	P25398	RS12	_LVEALC[Carbamidomethyl (C)]AEHQINLIKVDDNK_	3	774.742	6			1			C
1	P25398	RS12	_KVVGC[Carbamidomethyl (C)]SC[Carbamidomethyl (C)]VVVK_	2	617.836	5;7			1;1			C;C
1	P25705	ATPA	_LYC[Carbamidomethyl (C)]IYVAIGQKR_	2	742.408	3			1			C
1	P25705	ATPA	_LYC[Carbamidomethyl (C)]IYVAIGQKR_	3	495.275	3			1			C
1	P25705	ATPA	_LYC[Carbamidomethyl (C)]IYVAIGQK_	2	664.358	3			1			C
1	P25705	ATPA	_LYC[Carbamidomethyl (C)]IYVAIGQK_	3	443.241	3			1			C
1	P25705	ATPA	_QGQYSPM[Oxidation (M)]AIEEQVAVIYAGVR_	3	775.723			7			1			M
1	P25705	ATPA	_QGQYSPM[Oxidation (M)]AIEEQVAVIYAGVR_	2	1163.08			7			1			M
1	P25705	ATPA	_KLYC[Carbamidomethyl (C)]IYVAIGQK_	2	728.405	4			1			C
1	P25705	ATPA	_KLYC[Carbamidomethyl (C)]IYVAIGQK_	3	485.939	4			1			C
1	P25705	ATPA	_KLYC[Carbamidomethyl (C)]IYVAIGQKR_	3	537.973	4			1			C
1	P25705	ATPA	_KLYC[Carbamidomethyl (C)]IYVAIGQKR_	2	806.456	4			1			C
1	P25705	ATPA	_KLYC[Carbamidomethyl (C)]IYVAIGQKR_	4	403.731	4			1			C
1	P25705	ATPA	_YTIVVSATASDAAPLQYLAPYSGC[Carbamidomethyl (C)]SMGEYFR_	3	1130.2	24			1			C
1	P25705	ATPA	_YTIVVSATASDAAPLQYLAPYSGC[Carbamidomethyl (C)]SM[Oxidation (M)]GEYFR_	3	1135.53	24		26	1		1	C		M
1	P25705	ATPA	_TSIAIDTIINQK[lactylation]R_	2	772.936		12			1			K
1	P25705	ATPA	_VGLK[lactylation]APGIIPR_	2	596.874		4			1			K
1	P25705	ATPA	_KKLYC[Carbamidomethyl (C)]IYVAIGQK_	3	528.637	5			1			C
1	P25705	ATPA	_ADGK[lactylation]ISEQSDAK_	2	660.818		4;12			0.96;0.04			K;K
1	P25786	PSA1	_RPYGVGLLIAGYDDMGPHIFQTC[Carbamidomethyl (C)]PSANYFDC[Carbamidomethyl (C)]R_	4	923.429	23;31			1;1			C;C
1	P25786	PSA1	_RPYGVGLLIAGYDDMGPHIFQTC[Carbamidomethyl (C)]PSANYFDC[Carbamidomethyl (C)]R_	3	1230.9	23;31			1;1			C;C
1	P25786	PSA1	_RPYGVGLLIAGYDDMGPHIFQTC[Carbamidomethyl (C)]PSANYFDC[Carbamidomethyl (C)]R_	5	738.944	23;31			1;1			C;C
1	P25786	PSA1	_RPYGVGLLIAGYDDM[Oxidation (M)]GPHIFQTC[Carbamidomethyl (C)]PSANYFDC[Carbamidomethyl (C)]R_	4	927.427	23;31		15	1;1		1	C;C		M
1	P25786	PSA1	_RPYGVGLLIAGYDDM[Oxidation (M)]GPHIFQTC[Carbamidomethyl (C)]PSANYFDC[Carbamidomethyl (C)]R_	3	1236.23	23;31		15	1;1		1	C;C		M
1	P25786	PSA1	_HMSEFMEC[Carbamidomethyl (C)]NLNELVK_	2	940.921	8			1			C
1	P25786	PSA1	_HMSEFMEC[Carbamidomethyl (C)]NLNELVK_	3	627.616	8			1			C
1	P25786	PSA1	_LLC[Carbamidomethyl (C)]NFMR_	2	477.238	3			1			C
1	P25787	PSA2	_HIGLVYSGM[Oxidation (M)]GPDYR_	2	790.88			9			1			M
1	P25787	PSA2	_ESFEGQMTEDNIEVGIC[Carbamidomethyl (C)]NEAGFRR_	3	930.082	17			1			C
1	P25789	PSA4	_IYKLNEDMAC[Carbamidomethyl (C)]SVAGITSDANVLTNELR_	3	999.827	10			1			C
1	P25789	PSA4	_YLLQYQEPIPC[Carbamidomethyl (C)]EQLVTALC[Carbamidomethyl (C)]DIK_	3	898.789	11;19			1;1			C;C
1	P25789	PSA4	_ATC[Carbamidomethyl (C)]IGNNSAAAVSMLK_	2	804.398	3			1			C
1	P25789	PSA4	_LNEDMAC[Carbamidomethyl (C)]SVAGITSDANVLTNELR_	3	865.079	7			1			C
1	P26038	MOES	_ILALC[Carbamidomethyl (C)]MGNHELYMR_	2	860.92	5			1			C
1	P26038	MOES	_ILALC[Carbamidomethyl (C)]MGNHELYMR_	3	574.283	5			1			C
1	P26196	DDX6	_ELALQVSQIC[Carbamidomethyl (C)]IQVSK_	2	858.472	10			1			C
[truncated: 18,159 more rows]
